# Supplementary material for: 2-Bromo-4-chloro-6-[(1-phenyl­ethyl)­imino­meth­yl]phenol
Source: Acta Crystallogr Sect E Struct Rep Online. 2008 Oct 9;64(Pt 11):o2084. doi: 10.1107/S1600536808031383 (PMC2959591; doi:10.1107/S1600536808031383)
Supplement: Supplementary file 2 [file e-64-o2084-Isup2.hkl]

# 
# h,k,l, Fc-squared, Fo-squared, sigma(Fo-squared) and status flag 
# 
data_I
_shelx_title ' 080724b                in C2/c' 
_shelx_refln_list_code          4 
_shelx_F_calc_maximum      608.97 
_exptl_crystal_F_000      1360.00 
_reflns_d_resolution_high  0.8406 
 
loop_ 
 _symmetry_equiv_pos_as_xyz 
 'x, y, z' 
 '-x, y, -z+1/2' 
 'x+1/2, y+1/2, z' 
 '-x+1/2, y+1/2, -z+1/2' 
 '-x, -y, -z' 
 'x, -y, z-1/2' 
 '-x+1/2, -y+1/2, -z' 
 'x+1/2, -y+1/2, z-1/2' 
 
_cell_length_a    21.7640 
_cell_length_b     9.5088 
_cell_length_c    15.3591 
_cell_angle_alpha  90.000 
_cell_angle_beta  113.426 
_cell_angle_gamma  90.000 
 
_shelx_F_squared_multiplier     1.000 
 
loop_ 
 _refln_index_h 
 _refln_index_k 
 _refln_index_l 
 _refln_F_squared_calc 
 _refln_F_squared_meas 
 _refln_F_squared_sigma 
 _refln_observed_status 
   2   0   0     3398.05     4251.03     56.81 o 
   4   0   0      133.76      151.30     14.29 o 
   6   0   0    53073.95    52851.26    626.63 o 
   8   0   0      585.06      744.89     42.68 o 
  10   0   0    25846.34    26462.97    341.95 o 
  12   0   0    18005.60    18211.53    255.81 o 
  14   0   0     3983.54     4058.42    100.60 o 
  16   0   0    24104.74    24402.20    344.96 o 
  18   0   0      438.62      365.69     79.95 o 
  20   0   0       79.03      -64.12     91.57 o 
  22   0   0     1729.82     2255.39    398.29 o 
   1   1   0    29451.18    29389.31    355.55 o 
   3   1   0     2277.79     2109.44     34.36 o 
   5   1   0     2713.53     2607.13     36.78 o 
   7   1   0     2206.40     2097.26     35.31 o 
   9   1   0     7531.89     6949.67     80.99 o 
  11   1   0     1545.91     1626.13     41.62 o 
  13   1   0    12098.16    11765.46    131.60 o 
  15   1   0     6235.20     6312.64     92.91 o 
  17   1   0     1205.17     1321.51     62.53 o 
  19   1   0     1127.87     1360.91     93.59 o 
  21   1   0      839.25      689.76     76.77 o 
  23   1   0       39.71      -93.69     85.34 o 
   0   2   0     3009.76     2802.20     58.61 o 
   2   2   0      125.60      178.09     13.33 o 
   4   2   0     8991.10     9091.97    111.67 o 
   6   2   0     8744.85     8719.70    113.19 o 
   8   2   0      721.35      699.87     32.45 o 
  10   2   0       89.27       37.08     22.05 o 
  12   2   0     1618.27     1466.84     50.73 o 
  14   2   0       46.74       36.61     30.47 o 
  16   2   0      462.10      429.48     47.14 o 
  18   2   0      242.12      211.02     52.76 o 
  20   2   0        6.54       47.19     67.52 o 
  22   2   0      253.56      187.24    102.41 o 
   1   3   0     1864.84     1598.51     45.57 o 
   3   3   0     2843.61     3232.17     81.06 o 
   5   3   0       69.16       28.04     22.60 o 
   7   3   0       15.17       36.80     26.62 o 
   9   3   0      140.86      136.22     27.47 o 
  11   3   0        2.04        9.03     24.73 o 
  13   3   0      872.65      920.69     65.83 o 
  15   3   0      502.56      577.68     64.85 o 
  17   3   0        8.44        8.44     54.60 o 
  19   3   0      227.51      132.62     85.51 o 
  21   3   0       49.15      -62.15     90.51 o 
   0   4   0    11817.94    11992.55    208.26 o 
   2   4   0      100.60      141.48     21.85 o 
   4   4   0     3130.72     2918.97     56.39 o 
   6   4   0    12897.14    12462.18    187.40 o 
   8   4   0       91.26      119.24     36.24 o 
  10   4   0     5749.58     5500.61     96.09 o 
  12   4   0     1640.46     1576.30     75.99 o 
  14   4   0        4.18      -20.99     48.79 o 
  16   4   0     1791.37     1839.70     95.49 o 
  18   4   0      424.47      381.53     93.38 o 
  20   4   0       70.17      -30.22     92.28 o 
  22   4   0      380.26      512.49    122.13 o 
   1   5   0      856.48     1114.94     48.38 o 
   3   5   0    37961.56    38606.76    425.77 o 
   5   5   0      384.76      464.92     35.26 o 
   7   5   0     3789.22     3644.89     73.84 o 
   9   5   0     7618.92     7859.97    148.29 o 
  11   5   0      757.53      717.66     64.10 o 
  13   5   0     5203.87     5138.43    130.01 o 
  15   5   0      271.42      387.08     66.59 o 
  17   5   0       95.50      181.18    110.14 o 
  19   5   0     2147.52     2314.19    153.25 o 
  21   5   0      104.49      157.76    110.77 o 
   0   6   0    13150.20    12574.60    236.75 o 
   2   6   0       63.56       91.65     31.62 o 
   4   6   0      215.28      170.45     33.04 o 
   6   6   0     4606.36     4424.19     86.66 o 
   8   6   0      124.52      155.81     44.01 o 
  10   6   0     5135.87     5012.83    170.75 o 
  12   6   0     1585.86     1739.65     88.32 o 
  14   6   0      115.46       85.92     81.11 o 
  16   6   0     1624.95     1629.61    131.55 o 
  18   6   0      303.70      153.85     98.96 o 
  20   6   0       12.58      -80.90     96.99 o 
   1   7   0      679.36      675.67     48.64 o 
   3   7   0      328.70      351.62     63.38 o 
   5   7   0      417.20      394.32     43.58 o 
   7   7   0       18.34      -35.08     54.40 o 
   9   7   0      699.18      742.36     69.70 o 
  11   7   0        2.13      -50.34     54.63 o 
  13   7   0       78.25       96.58    149.73 o 
  15   7   0      300.67      269.46     95.86 o 
  17   7   0        0.98       26.44    101.62 o 
   0   8   0      884.79      841.11     84.39 o 
   2   8   0      372.97      345.21     65.87 o 
   4   8   0       59.04      -49.73     55.31 o 
   6   8   0        4.01      -24.07     55.68 o 
   8   8   0        0.35      -60.45     60.17 o 
  10   8   0       25.44      -28.29     78.36 o 
  12   8   0        6.54       19.10     88.80 o 
  14   8   0        2.40     -133.82     89.80 o 
  16   8   0       96.43       66.82    102.16 o 
   1   9   0      147.53      121.62     77.40 o 
   3   9   0      689.43      822.51     80.35 o 
   5   9   0        1.80      -56.47     62.63 o 
   7   9   0       34.48      102.57     68.15 o 
   9   9   0      146.34      268.01     99.59 o 
  11   9   0       93.77      128.64     99.35 o 
  13   9   0      169.91      230.14    101.69 o 
   0  10   0     1398.14     1719.39    188.80 o 
   2  10   0       93.60      -26.47     88.30 o 
   4  10   0        5.68      -88.73    127.64 o 
   6  10   0      323.02      415.42    105.25 o 
   8  10   0        0.82      -90.19     91.00 o 
  10  10   0      145.18      218.90    106.61 o 
   1  11   0        0.57       63.68    104.35 o 
   3  11   0      223.07      533.54    120.37 o 
   5  11   0        2.22     -157.34    141.78 o 
 -23   1   1      221.58      214.97     74.25 o 
 -21   1   1     1889.70     2091.95    140.85 o 
 -19   1   1       19.85       52.18     52.36 o 
 -17   1   1     2150.59     2069.36     77.64 o 
 -15   1   1     2219.99     2055.93     60.48 o 
 -13   1   1       80.03       35.79     24.96 o 
 -11   1   1      933.51      971.86     56.26 o 
  -9   1   1     3979.27     3794.85     53.73 o 
  -7   1   1     6662.55     6565.17     78.02 o 
  -5   1   1    62474.71    64989.29    665.39 o 
  -3   1   1     4374.46     5090.86     77.64 o 
  -1   1   1     2239.10     2160.95     25.88 o 
   1   1   1      211.95      215.96     10.65 o 
   3   1   1    12767.31    13169.61    130.10 o 
   5   1   1    10959.10    11416.05    107.72 o 
   7   1   1    16360.70    16928.18    157.40 o 
   9   1   1      985.32     1096.96     33.50 o 
  11   1   1     8624.88     8632.01    101.93 o 
  13   1   1      193.23      203.73     30.12 o 
  15   1   1       45.94       86.29     34.60 o 
  17   1   1     1542.36     1679.05     69.59 o 
  19   1   1      570.77      566.14     60.20 o 
  21   1   1       41.25     -103.71     69.14 o 
  23   1   1      401.31      299.82    146.73 o 
 -22   2   1       32.99      -12.31     76.03 o 
 -20   2   1     1116.80     1204.12    117.39 o 
 -18   2   1     4321.65     4160.85    202.03 o 
 -16   2   1      452.21      400.82     60.16 o 
 -14   2   1     5975.29     5663.45    125.40 o 
 -12   2   1     3603.95     3305.56     69.60 o 
 -10   2   1     1895.52     1851.62     47.63 o 
  -8   2   1    62504.69    62388.29    645.37 o 
  -6   2   1     2181.91     1934.73     35.33 o 
  -4   2   1      586.69      369.12     39.25 o 
  -2   2   1   121251.83   127989.83   1315.68 o 
   0   2   1    16140.08    16626.83    160.87 o 
   2   2   1      221.62      188.38     15.71 o 
   4   2   1    29911.96    30294.66    323.50 o 
   6   2   1    25839.29    26184.19    347.58 o 
   8   2   1    55537.78    57082.81    485.39 o 
  10   2   1     5455.16     5176.93     70.47 o 
  12   2   1     1205.94     1187.34     41.66 o 
  14   2   1     9207.95     8938.63    119.12 o 
  16   2   1     1243.25     1255.87     58.69 o 
  18   2   1      227.95      143.18     56.13 o 
  20   2   1     2288.34     2587.43    197.52 o 
  22   2   1      381.23      331.26    106.08 o 
 -23   3   1      140.38      -45.88     95.95 o 
 -21   3   1     1278.76     1504.85    133.22 o 
 -19   3   1        0.58      -32.20     61.87 o 
 -17   3   1     1929.83     2220.25     97.00 o 
 -15   3   1     6568.93     6313.19    140.04 o 
 -13   3   1       10.39       -3.10     69.77 o 
 -11   3   1    12418.37    11455.94    148.89 o 
  -9   3   1     4696.22     4682.73     73.78 o 
  -7   3   1      207.21      203.96     30.53 o 
  -5   3   1    57657.44    58083.81    710.98 o 
  -3   3   1      131.11       88.04     25.92 o 
  -1   3   1     2074.55     1968.65     50.93 o 
   1   3   1    35369.59    36744.81    392.18 o 
   3   3   1      126.39      112.07     15.52 o 
   5   3   1    20143.51    19301.26    221.96 o 
   7   3   1    10599.42    10278.24    137.33 o 
   9   3   1      825.94      841.97     54.37 o 
  11   3   1    11375.71    10616.67    131.11 o 
  13   3   1     2143.59     2052.26     71.13 o 
  15   3   1        7.42       -0.59     45.24 o 
  17   3   1     3814.78     3681.51    153.38 o 
  19   3   1     1006.26     1047.13    111.61 o 
  21   3   1      344.48      192.15    126.93 o 
 -22   4   1        1.06      -96.57     91.24 o 
 -20   4   1      157.59      122.80    126.58 o 
 -18   4   1     1693.75     1940.10    134.23 o 
 -16   4   1       74.05       45.31     54.17 o 
 -14   4   1     3608.87     3408.14    104.43 o 
 -12   4   1     2322.93     2037.62     78.55 o 
 -10   4   1       12.30       35.98     38.07 o 
  -8   4   1     6874.72     6427.00    121.78 o 
  -6   4   1      174.57      135.73     33.09 o 
  -4   4   1       67.62       63.69     22.43 o 
  -2   4   1    24291.06    24070.01    271.39 o 
   0   4   1       56.56      119.90     21.37 o 
   2   4   1     4865.14     4862.25     80.94 o 
   4   4   1    11685.61    11548.90    144.52 o 
   6   4   1      715.50      767.88     48.07 o 
   8   4   1     5704.26     5440.11    166.32 o 
  10   4   1     1715.17     1473.72     63.03 o 
  12   4   1       47.34       48.16     41.58 o 
  14   4   1     3560.49     3694.60    101.29 o 
  16   4   1      620.75      426.22     92.42 o 
  18   4   1        1.09       55.50     84.50 o 
  20   4   1      629.21      650.84    116.61 o 
 -21   5   1       94.56      -10.19    100.13 o 
 -19   5   1       97.97      -11.68     89.78 o 
 -17   5   1      338.82      247.60    128.20 o 
 -15   5   1      312.64      268.20     84.09 o 
 -13   5   1      235.98      182.78     56.39 o 
 -11   5   1       81.60        2.85     48.49 o 
  -9   5   1        9.00      -10.28     38.60 o 
  -7   5   1      283.55      307.20     37.68 o 
  -5   5   1       42.08       33.55     27.94 o 
  -3   5   1     2990.15     3294.45     66.03 o 
  -1   5   1     3137.17     3632.26     80.45 o 
   1   5   1     2651.11     2698.02     58.61 o 
   3   5   1       72.29       48.50     26.21 o 
   5   5   1       74.24       74.10     36.34 o 
   7   5   1      432.10      386.03     34.12 o 
   9   5   1       84.70       92.56     61.74 o 
  11   5   1       83.91      -35.97     46.23 o 
  13   5   1        1.53     -122.84    109.78 o 
  15   5   1      137.44      110.58     81.93 o 
  17   5   1        6.49       43.72     84.48 o 
  19   5   1       10.17       -8.74     90.55 o 
 -20   6   1       81.74       25.10    103.68 o 
 -18   6   1       87.76       19.92     90.72 o 
 -16   6   1        0.14       66.50    103.59 o 
 -14   6   1      338.82      477.87     90.58 o 
 -12   6   1      433.02      390.44     64.39 o 
 -10   6   1        6.50       27.04     37.54 o 
  -8   6   1     2596.26     2432.08     75.32 o 
  -6   6   1       86.29      117.35     35.91 o 
  -4   6   1      234.01      161.38     35.07 o 
  -2   6   1      728.55      684.62     43.07 o 
   0   6   1       13.30      -18.86     30.15 o 
   2   6   1     1479.00     1596.66     56.14 o 
   4   6   1      944.42      986.77     46.31 o 
   6   6   1       41.59       12.17     43.36 o 
   8   6   1     2869.91     2896.73     93.17 o 
  10   6   1      203.97      126.00     53.84 o 
  12   6   1       73.98       57.47     71.23 o 
  14   6   1      518.80      527.78    179.43 o 
  16   6   1       60.40       28.37     91.57 o 
  18   6   1      110.99      156.67    103.81 o 
 -19   7   1        0.81      -43.34    106.19 o 
 -17   7   1      250.38      285.55    103.62 o 
 -15   7   1      668.36      901.76    128.87 o 
 -13   7   1       81.23       87.64     65.92 o 
 -11   7   1     1956.30     1994.84     93.92 o 
  -9   7   1      471.35      544.92     69.59 o 
  -7   7   1       25.22       24.69     43.52 o 
  -5   7   1     8727.70     8795.35    261.26 o 
  -3   7   1      121.77      189.00     40.98 o 
  -1   7   1      319.50      431.74     44.46 o 
   1   7   1     5696.99     5563.58    102.30 o 
   3   7   1      317.74      324.14     53.21 o 
   5   7   1     1428.40     1627.08    153.00 o 
   7   7   1     2222.35     2128.33     87.39 o 
   9   7   1      177.96      185.07     76.17 o 
  11   7   1     1223.47     1399.92    178.20 o 
  13   7   1        9.37      -44.39     81.60 o 
  15   7   1       12.36      -52.54     91.62 o 
  17   7   1      614.63      449.75    115.32 o 
 -16   8   1       13.25      162.55    107.08 o 
 -14   8   1      396.52      297.25     99.71 o 
 -12   8   1      189.12      165.96    118.62 o 
 -10   8   1      288.27      186.82     67.41 o 
  -8   8   1     1556.24     1757.77    122.30 o 
  -6   8   1       37.23        5.06     58.59 o 
  -4   8   1       45.47      -22.33     42.81 o 
  -2   8   1     4276.83     4062.49    155.04 o 
   0   8   1       43.48       56.55     51.70 o 
   2   8   1      148.76      116.84     55.45 o 
   4   8   1      482.45      603.61     71.19 o 
   6   8   1      353.50      366.50     73.87 o 
   8   8   1     3240.02     3100.60    433.29 o 
  10   8   1      574.51      743.82    166.88 o 
  12   8   1       21.85       20.24     90.15 o 
  14   8   1     1034.21     1273.40    203.12 o 
  16   8   1       70.22       57.15    106.37 o 
 -13   9   1        0.12       67.38    100.00 o 
 -11   9   1      171.55      322.66     99.48 o 
  -9   9   1       21.25      -91.89     68.30 o 
  -7   9   1       54.79      -26.03     65.18 o 
  -5   9   1      805.36     1191.72    122.64 o 
  -3   9   1      175.27      191.23     81.00 o 
  -1   9   1      333.79      357.45     84.49 o 
   1   9   1      335.25      365.28     69.00 o 
   3   9   1       36.16       34.89     62.15 o 
   5   9   1       84.87       39.61     62.89 o 
   7   9   1      289.02      351.61     96.83 o 
   9   9   1       57.88       24.63    102.53 o 
  11   9   1      191.68      301.49    105.62 o 
  13   9   1       94.47       82.47    101.73 o 
 -10  10   1       20.32      -33.96    100.08 o 
  -8  10   1       20.45      123.75    133.65 o 
  -6  10   1       41.75       16.31     93.00 o 
  -4  10   1       13.41       -8.98    145.67 o 
  -2  10   1        0.35      -11.46     86.21 o 
   0  10   1       22.77       59.78     89.02 o 
   2  10   1       16.82     -104.43     88.97 o 
   4  10   1       29.67      -36.73     86.37 o 
   6  10   1        6.21       80.19     96.10 o 
   8  10   1       20.15      -44.37     93.48 o 
  10  10   1       17.75      -59.09    185.09 o 
  -5  11   1      249.16      323.98    111.27 o 
  -3  11   1       25.45      113.80    195.17 o 
  -1  11   1       17.38     -119.14    136.83 o 
   1  11   1       60.62        5.62    103.63 o 
   3  11   1        0.11     -183.15    141.78 o 
 -24   0   2       52.47      -62.61     96.92 o 
 -22   0   2      418.63      657.91    110.07 o 
 -20   0   2     3785.42     3686.58    428.70 o 
 -18   0   2      114.51       60.69     69.86 o 
 -16   0   2     9199.06     8986.04    208.88 o 
 -14   0   2     3358.29     3197.97    109.48 o 
 -12   0   2       19.32       35.29     61.17 o 
 -10   0   2    71776.13    66602.18   1004.32 o 
  -8   0   2      107.16      163.66     29.09 o 
  -6   0   2       67.42       47.52     20.12 o 
  -4   0   2    82924.97    86444.89   1772.78 o 
  -2   0   2    31466.97    32407.07    685.56 o 
   0   0   2    14951.84    16070.53    254.21 o 
   2   0   2     7464.23     7848.53    103.49 o 
   4   0   2    50780.81    51680.00    611.12 o 
   6   0   2    52723.66    55247.38    658.94 o 
   8   0   2     5388.47     5367.13     96.44 o 
  10   0   2     5554.91     5178.88    102.41 o 
  12   0   2     7866.83     7515.13    137.96 o 
  14   0   2     5277.97     4912.62    117.75 o 
  16   0   2     2221.06     2142.45     88.75 o 
  18   0   2     1670.88     1924.45     98.97 o 
  20   0   2     1623.81     1757.57    184.56 o 
  22   0   2     1005.47     1116.91    176.43 o 
 -23   1   2      545.83      514.04     89.91 o 
 -21   1   2       99.04       67.84     57.39 o 
 -19   1   2     2068.55     2176.69     84.50 o 
 -17   1   2     2633.62     2559.34     80.91 o 
 -15   1   2       98.23       83.03     36.97 o 
 -13   1   2    12833.02    12489.25    172.21 o 
 -11   1   2      581.21      482.63     36.40 o 
  -9   1   2       20.45       35.52     25.11 o 
  -7   1   2    43244.00    43810.86    542.14 o 
  -5   1   2     7817.94     7419.12    128.27 o 
  -3   1   2     2817.29     2921.56     65.16 o 
  -1   1   2    16953.64    17703.43    314.62 o 
   1   1   2     2382.12     2898.75     61.45 o 
   3   1   2    85962.02    88270.66    805.41 o 
   5   1   2     5429.31     4715.22     54.87 o 
   7   1   2     1226.00     1209.48     31.39 o 
   9   1   2    28848.62    29110.02    263.45 o 
  11   1   2     1912.10     1771.79     46.66 o 
  13   1   2      570.32      594.63     38.27 o 
  15   1   2     7061.97     7068.40    113.11 o 
  17   1   2      616.97      536.31     72.72 o 
  19   1   2      317.35      330.23     60.77 o 
  21   1   2      785.62      799.41    159.46 o 
 -24   2   2       34.01      149.25    105.28 o 
 -22   2   2      154.98      158.55     75.40 o 
 -20   2   2      748.66      856.17     84.90 o 
 -18   2   2       56.90       24.89     57.65 o 
 -16   2   2     1139.41     1073.53     72.84 o 
 -14   2   2     1683.27     1477.11    118.44 o 
 -12   2   2     4299.32     4102.43     97.45 o 
 -10   2   2      143.79      134.56     33.40 o 
  -8   2   2     5209.26     5134.35     96.46 o 
  -6   2   2     3414.22     3463.26     71.98 o 
  -4   2   2    11886.13    12069.38    164.75 o 
  -2   2   2      188.27      203.42     13.10 o 
   0   2   2    25850.67    26295.15    387.56 o 
   2   2   2    38622.53    40922.35    426.14 o 
   4   2   2     1748.98     1741.01     38.10 o 
   6   2   2     1754.26     2162.96     41.18 o 
   8   2   2     9400.67     9761.48    104.68 o 
  10   2   2      447.32      506.60     29.80 o 
  12   2   2     3688.25     3632.61     64.82 o 
  14   2   2      828.21      840.15     45.37 o 
  16   2   2       14.37       -5.52     45.56 o 
  18   2   2      258.65      197.28     71.00 o 
  20   2   2       21.08      -25.60     69.21 o 
  22   2   2        6.17       -8.13    135.42 o 
 -23   3   2      210.74      255.74    245.73 o 
 -21   3   2      116.23       92.82     69.58 o 
 -19   3   2       11.94      -45.19     60.19 o 
 -17   3   2      254.20      225.30     68.69 o 
 -15   3   2       75.00        2.93     46.28 o 
 -13   3   2       47.47      -24.61     44.03 o 
 -11   3   2     1275.66     1337.16     88.58 o 
  -9   3   2     1112.68     1156.10     54.47 o 
  -7   3   2     4098.32     4296.74     86.90 o 
  -5   3   2       23.91        2.56     21.65 o 
  -3   3   2      984.72      990.86     31.89 o 
  -1   3   2     5043.66     5257.18     64.73 o 
   1   3   2       28.42       34.26     13.30 o 
   3   3   2    10818.57    11986.51    127.05 o 
   5   3   2    10444.36    10972.89    163.20 o 
   7   3   2       90.09      172.32     29.02 o 
   9   3   2     1193.93     1116.44     41.10 o 
  11   3   2      153.45      121.03     31.35 o 
  13   3   2       10.04      -13.10     38.87 o 
  15   3   2      435.47      562.70     72.61 o 
  17   3   2       72.81      -22.39     65.74 o 
  19   3   2       48.18       70.48     76.89 o 
  21   3   2       88.69       25.36    100.06 o 
 -22   4   2      466.51      466.48    109.02 o 
 -20   4   2     1391.58     1498.27    208.21 o 
 -18   4   2       18.24      -49.63     59.24 o 
 -16   4   2     2425.44     2342.08     97.07 o 
 -14   4   2     1078.20     1122.08     73.69 o 
 -12   4   2      455.59      542.04     54.13 o 
 -10   4   2    14000.80    13983.83    217.31 o 
  -8   4   2     2591.29     2649.86     76.80 o 
  -6   4   2       46.49       23.35     29.44 o 
  -4   4   2    12366.50    12702.74    158.94 o 
  -2   4   2      158.75      219.12     24.44 o 
   0   4   2     9891.36     9982.12    126.66 o 
   2   4   2     5406.03     5171.13     69.20 o 
   4   4   2     1225.16     1260.65     43.89 o 
   6   4   2     7370.87     7676.19    114.79 o 
   8   4   2      680.31      786.53     44.75 o 
  10   4   2       49.00       37.67     31.67 o 
  12   4   2     5370.60     4927.96    179.69 o 
  14   4   2      844.46      874.39     81.84 o 
  16   4   2      485.41      438.74     77.06 o 
  18   4   2     1014.00     1097.23    115.36 o 
  20   4   2      108.96      -21.53     98.12 o 
 -21   5   2       36.47      -43.71     96.83 o 
 -19   5   2     1133.39     1475.05    104.77 o 
 -17   5   2      780.80      777.29     83.13 o 
 -15   5   2       14.32       26.14     57.34 o 
 -13   5   2     4218.90     4100.99    175.09 o 
 -11   5   2      345.99      291.30     54.39 o 
  -9   5   2       40.45      -10.15     39.54 o 
  -7   5   2    22237.63    21460.98    259.26 o 
  -5   5   2      360.17      321.14     41.29 o 
  -3   5   2     3191.15     3203.58     73.82 o 
  -1   5   2    12886.84    12734.76    162.37 o 
   1   5   2     8545.46     8596.04    119.44 o 
   3   5   2    15439.86    15167.02    186.43 o 
   5   5   2     2129.91     1884.06     45.31 o 
   7   5   2     2066.12     1868.10     61.27 o 
   9   5   2     7874.03     7525.55    127.11 o 
  11   5   2      760.95      655.62     72.32 o 
  13   5   2       79.75       72.24     62.58 o 
  15   5   2     2159.17     2177.53    174.66 o 
  17   5   2      799.71      855.59    124.28 o 
  19   5   2      589.71      484.53    118.57 o 
 -20   6   2      358.58      511.71    160.52 o 
 -18   6   2        9.64      -23.66     90.02 o 
 -16   6   2     1287.92     1404.04    103.91 o 
 -14   6   2      201.43      101.84     60.88 o 
 -12   6   2     1993.09     1905.44     98.40 o 
 -10   6   2     9904.58     9678.50    165.10 o 
  -8   6   2      113.77       55.17     40.06 o 
  -6   6   2      661.95      672.71     45.21 o 
  -4   6   2     2632.78     2565.35     67.81 o 
  -2   6   2      488.20      515.24     41.71 o 
   0   6   2     1990.71     1951.41     57.34 o 
   2   6   2     1712.11     1545.10     51.87 o 
   4   6   2     2603.20     2525.34    111.38 o 
   6   6   2    15173.64    15031.82    243.51 o 
   8   6   2       30.98      -34.72     46.73 o 
  10   6   2      438.53      460.27     85.86 o 
  12   6   2     2191.30     2476.15    184.91 o 
  14   6   2     1672.10     1723.64    129.57 o 
  16   6   2        2.17       -8.75     92.64 o 
  18   6   2      645.88      773.39    123.88 o 
 -19   7   2      145.61       59.93    102.61 o 
 -17   7   2        2.62     -107.94     91.82 o 
 -15   7   2       47.60      -64.38     86.76 o 
 -13   7   2       49.76       49.18     65.48 o 
 -11   7   2     2716.07     2604.14    105.49 o 
  -9   7   2     3784.68     3721.44    118.65 o 
  -7   7   2      345.46      475.91     50.87 o 
  -5   7   2      188.10      120.15     42.09 o 
  -3   7   2      103.54       81.35     38.07 o 
  -1   7   2      343.46      341.19     44.73 o 
   1   7   2       63.20       72.11     46.58 o 
   3   7   2      108.99       60.46     48.47 o 
   5   7   2     5981.03     5728.93    134.56 o 
   7   7   2     1996.66     2158.92    161.23 o 
   9   7   2      232.71      101.66    106.60 o 
  11   7   2       49.01       15.69     81.90 o 
  13   7   2       11.67       -5.09    115.97 o 
  15   7   2      144.08       85.30     99.62 o 
  17   7   2       45.98      -27.52     96.91 o 
 -16   8   2        5.21       -6.60     94.94 o 
 -14   8   2       21.42      -63.79     87.21 o 
 -12   8   2       27.61       57.97     68.25 o 
 -10   8   2      151.31      182.94     70.97 o 
  -8   8   2       58.03       67.62     60.83 o 
  -6   8   2        0.40      -66.33     44.22 o 
  -4   8   2      505.76      431.69     54.50 o 
  -2   8   2       22.22      102.60     54.84 o 
   0   8   2      254.18      262.34     58.91 o 
   2   8   2       28.26       12.17     54.87 o 
   4   8   2      118.21      112.31     61.86 o 
   6   8   2        2.06      -12.90     73.79 o 
   8   8   2       61.70       75.04    100.59 o 
  10   8   2        0.47       27.22     87.38 o 
  12   8   2       32.60       77.97     88.21 o 
  14   8   2        4.29      -64.66     92.83 o 
 -15   9   2        0.04       13.87    176.43 o 
 -13   9   2      427.56      331.22    105.72 o 
 -11   9   2      122.37       81.11     77.55 o 
  -9   9   2       13.89      -33.82     69.78 o 
  -7   9   2     1078.34     1165.85    108.80 o 
  -5   9   2       82.74      144.91     82.55 o 
  -3   9   2        3.47       -0.53     88.74 o 
  -1   9   2      409.89      403.17     68.54 o 
   1   9   2      109.16        9.41     63.78 o 
   3   9   2      611.15      661.63    184.21 o 
   5   9   2       39.45       79.18     83.83 o 
   7   9   2       52.90      136.99    113.85 o 
   9   9   2      362.15      398.53    107.08 o 
  11   9   2        1.12       75.36     98.37 o 
  13   9   2       24.81      -52.75     96.70 o 
 -10  10   2      608.78      655.86    159.81 o 
  -8  10   2       28.39     -107.87     88.58 o 
  -6  10   2        1.03     -126.75     84.50 o 
  -4  10   2      258.86      241.23     95.99 o 
  -2  10   2        1.62      101.72     91.01 o 
   0  10   2      377.97      314.35     99.71 o 
   2  10   2       64.35      122.84    114.56 o 
   4  10   2      192.18      177.01     98.68 o 
   6  10   2      708.63      754.05    117.63 o 
   8  10   2        2.38      -23.69     99.24 o 
  -5  11   2       25.82      -62.15     97.77 o 
  -3  11   2       29.93      133.87    105.18 o 
  -1  11   2       49.83       72.48    160.16 o 
   1  11   2       27.60      -50.21    148.14 o 
   3  11   2      119.73      317.15    160.16 o 
 -25   1   3      351.49      335.49     92.68 o 
 -23   1   3       18.38      -18.65     84.82 o 
 -21   1   3      100.49      108.77     71.93 o 
 -19   1   3      523.92      679.52     75.48 o 
 -17   1   3        0.67      -21.62     48.93 o 
 -15   1   3     3585.11     3366.01     96.15 o 
 -13   1   3     2019.83     1993.16     94.39 o 
 -11   1   3     3036.05     2911.44     76.09 o 
  -9   1   3     5542.89     5350.57    100.27 o 
  -7   1   3      848.06      714.83     35.04 o 
  -5   1   3       44.85      115.92     20.57 o 
  -3   1   3    11977.95    12528.69    200.49 o 
  -1   1   3     3327.21     3104.64     48.86 o 
   1   1   3    73988.79    80968.07    970.90 o 
   3   1   3    31396.71    31657.93    299.52 o 
   5   1   3     2365.10     2534.94     39.38 o 
   7   1   3     3895.08     3831.26     54.97 o 
   9   1   3     3929.69     3711.26     59.33 o 
  11   1   3      224.52      217.22     35.23 o 
  13   1   3     6718.08     6776.83     96.76 o 
  15   1   3     1809.71     1991.72     69.92 o 
  17   1   3      859.60      953.92     70.77 o 
  19   1   3      240.44      235.77    108.54 o 
  21   1   3       33.95       -2.47    136.83 o 
 -24   2   3      773.17      737.96     99.55 o 
 -22   2   3      928.31     1081.87    126.33 o 
 -20   2   3       31.32      -21.37     60.10 o 
 -18   2   3     5086.39     4839.47    131.05 o 
 -16   2   3     1889.59     1663.59     81.42 o 
 -14   2   3       38.11      -17.14     40.90 o 
 -12   2   3    43898.12    43112.71    558.08 o 
 -10   2   3     2372.39     2027.79     80.73 o 
  -8   2   3      671.59      643.00     39.41 o 
  -6   2   3    13678.22    13469.94    187.65 o 
  -4   2   3    10241.47     9681.56    113.38 o 
  -2   2   3    55930.13    58044.02    533.23 o 
   0   2   3    17893.89    17125.74    334.99 o 
   2   2   3    14882.67    16032.71    198.67 o 
   4   2   3    39070.48    39763.41    375.73 o 
   6   2   3      388.42      635.24     26.68 o 
   8   2   3        7.10       34.12     21.74 o 
  10   2   3     7218.14     6868.21     88.76 o 
  12   2   3     4822.56     4828.03     86.27 o 
  14   2   3     2383.92     2452.90     71.20 o 
  16   2   3     2395.38     2453.07    168.68 o 
  18   2   3      541.24      501.72     82.87 o 
  20   2   3      809.22      841.81    114.75 o 
 -23   3   3       55.76      -91.90     77.59 o 
 -21   3   3     1716.20     1918.26    250.72 o 
 -19   3   3      748.77      647.22     75.93 o 
 -17   3   3       76.99       -1.29     52.08 o 
 -15   3   3     5902.88     5841.82    184.70 o 
 -13   3   3     1065.04     1214.10     68.73 o 
 -11   3   3     2320.48     2273.32     74.56 o 
  -9   3   3    12720.77    12308.56    188.77 o 
  -7   3   3      474.11      367.74     40.18 o 
  -5   3   3    17337.36    17858.33    241.30 o 
  -3   3   3     8761.66     8592.23    130.42 o 
  -1   3   3    14402.98    14541.90    148.81 o 
   1   3   3    22824.38    23566.59    258.97 o 
   3   3   3     2441.26     2318.51     48.25 o 
   5   3   3      625.28      897.79     37.36 o 
   7   3   3    23773.03    23257.59    301.65 o 
   9   3   3     7425.57     7166.14     99.36 o 
  11   3   3     1091.98     1284.59     50.03 o 
  13   3   3     3130.00     2970.76     97.83 o 
  15   3   3     1470.49     1769.40     98.35 o 
  17   3   3     1429.19     1493.82    110.01 o 
  19   3   3     1224.57     1389.15    109.55 o 
 -22   4   3      301.37      407.90     94.78 o 
 -20   4   3      159.61      150.97     72.56 o 
 -18   4   3      781.31      991.45     98.68 o 
 -16   4   3      594.28      543.94    145.46 o 
 -14   4   3       62.26       34.36     48.01 o 
 -12   4   3     4079.75     3969.81    164.33 o 
 -10   4   3     1305.27     1134.30     62.03 o 
  -8   4   3     1724.86     1783.16     63.17 o 
  -6   4   3     7058.57     6717.23    118.65 o 
  -4   4   3     4611.55     4735.29     78.20 o 
  -2   4   3    18718.84    19107.82    265.86 o 
   0   4   3     5932.38     5708.64     80.93 o 
   2   4   3     5120.82     4861.39     65.83 o 
   4   4   3     7063.63     6466.11     98.63 o 
   6   4   3     3711.20     3636.30     73.33 o 
   8   4   3      111.41      188.08     34.88 o 
  10   4   3     3859.42     3595.12     85.25 o 
  12   4   3     2870.05     2698.86    104.10 o 
  14   4   3      101.55      132.58     61.95 o 
  16   4   3      154.10      117.21     72.60 o 
  18   4   3      544.51      649.17    168.43 o 
  20   4   3      158.15       58.48     94.12 o 
 -21   5   3        4.78      -42.49     74.19 o 
 -19   5   3      123.02       59.64     67.50 o 
 -17   5   3       58.26     -108.54     72.36 o 
 -15   5   3      235.83      347.27     96.15 o 
 -13   5   3       10.75       -9.24     52.18 o 
 -11   5   3      392.39      312.65     52.51 o 
  -9   5   3        7.05        5.04     51.90 o 
  -7   5   3      417.50      467.60     50.42 o 
  -5   5   3     1678.74     1771.12     54.60 o 
  -3   5   3     2555.57     2600.70     60.67 o 
  -1   5   3     2199.55     2529.94     66.90 o 
   1   5   3        4.05       40.65     23.38 o 
   3   5   3      103.45       56.65     21.95 o 
   5   5   3       39.99       12.96     31.68 o 
   7   5   3        0.31      -35.20     38.64 o 
   9   5   3        6.32       -0.93     51.22 o 
  11   5   3        0.95       24.22     57.29 o 
  13   5   3      979.09      884.99     83.98 o 
  15   5   3      178.82       98.95     71.18 o 
  17   5   3       53.44        2.84     77.37 o 
  19   5   3       47.44      -37.55     97.20 o 
 -20   6   3        3.60       36.47     95.69 o 
 -18   6   3      121.59       31.92     87.13 o 
 -16   6   3       19.69      -29.71     62.20 o 
 -14   6   3      373.88      323.75     66.50 o 
 -12   6   3     2811.55     2585.54     98.06 o 
 -10   6   3       14.73       71.94     40.71 o 
  -8   6   3      132.53      114.93     38.36 o 
  -6   6   3     2852.94     2663.88     71.14 o 
  -4   6   3       68.06       -3.42     32.61 o 
  -2   6   3      909.81     1037.98     52.36 o 
   0   6   3      150.18       97.51     36.44 o 
   2   6   3      642.51      799.24     56.08 o 
   4   6   3     6019.25     5479.27    148.44 o 
   6   6   3        7.77       49.45     51.51 o 
   8   6   3      250.62      250.72     59.75 o 
  10   6   3     1580.99     1703.49    151.26 o 
  12   6   3       32.11       53.42     62.97 o 
  14   6   3       73.29       24.25     85.48 o 
  16   6   3      191.75      219.75     98.88 o 
  18   6   3       15.46       16.01    169.53 o 
 -19   7   3      166.91      246.29    105.89 o 
 -17   7   3       10.28      -56.85     72.68 o 
 -15   7   3     1175.28     1375.67     96.94 o 
 -13   7   3      526.78      437.89     75.25 o 
 -11   7   3      198.90      200.99     51.69 o 
  -9   7   3     2080.42     2184.82     79.93 o 
  -7   7   3      642.71      853.82     60.93 o 
  -5   7   3      638.91      806.37     65.88 o 
  -3   7   3     1473.83     1460.40     63.28 o 
  -1   7   3     1441.32     1568.99     75.22 o 
   1   7   3     3805.93     3539.35    157.04 o 
   3   7   3      581.25      860.83     83.81 o 
   5   7   3      503.70      420.39     77.26 o 
   7   7   3     1241.49     1398.79    244.67 o 
   9   7   3      447.42      647.35     99.19 o 
  11   7   3      277.33      129.14     88.54 o 
  13   7   3      741.04      759.00    139.13 o 
  15   7   3      272.48      283.93    103.65 o 
 -18   8   3      362.57      357.02    115.88 o 
 -16   8   3       39.14      126.01    168.65 o 
 -14   8   3       25.34        0.82     72.05 o 
 -12   8   3     1538.18     1940.55    107.91 o 
 -10   8   3        8.19      -55.19     61.50 o 
  -8   8   3      236.68      245.71     55.79 o 
  -6   8   3      344.87      423.59     55.80 o 
  -4   8   3      877.04      973.88     71.40 o 
  -2   8   3     4076.48     4295.03    113.92 o 
   0   8   3      143.29      246.54     56.61 o 
   2   8   3       63.58       44.40     55.09 o 
   4   8   3     2126.36     2141.44    123.21 o 
   6   8   3      121.06       91.41     79.16 o 
   8   8   3        3.00       26.75     82.41 o 
  10   8   3      619.00      373.12    103.00 o 
  12   8   3      670.22      698.50    116.45 o 
  14   8   3      188.93      233.86    106.48 o 
 -15   9   3      146.84      212.99    111.59 o 
 -13   9   3       21.31      -99.23     75.11 o 
 -11   9   3       38.97      -20.15     73.61 o 
  -9   9   3       71.61      -28.15     99.62 o 
  -7   9   3      100.44        8.80     79.47 o 
  -5   9   3      154.76      210.86     85.64 o 
  -3   9   3      670.38      776.62     79.02 o 
  -1   9   3       80.10      186.30     62.55 o 
   1   9   3      362.80      340.83     89.88 o 
   3   9   3      219.26       51.72     80.50 o 
   5   9   3       32.11       19.36     86.09 o 
   7   9   3      168.70      232.68    100.14 o 
   9   9   3      205.47      276.71    100.34 o 
  11   9   3        1.64       -9.05    115.09 o 
 -12  10   3        6.94       57.76    100.20 o 
 -10  10   3      189.65      234.22    101.62 o 
  -8  10   3        0.37       35.83     92.13 o 
  -6  10   3        0.22       10.61     95.41 o 
  -4  10   3       19.43       66.39     90.21 o 
  -2  10   3        4.38      -33.35     88.76 o 
   0  10   3       23.51      -86.58     89.88 o 
   2  10   3        0.11      -76.08     91.77 o 
   4  10   3       25.45        8.99     95.07 o 
   6  10   3       12.54       57.89    164.76 o 
   8  10   3        2.27     -108.97     99.89 o 
  -5  11   3        0.83     -144.56    101.88 o 
  -3  11   3        0.43      124.10    157.34 o 
  -1  11   3       83.70      200.82    156.63 o 
   1  11   3      106.33       22.27    153.09 o 
 -24   0   4       60.82      104.30    154.51 o 
 -22   0   4     1209.04     1005.54    165.82 o 
 -20   0   4    12322.32    12454.02    282.87 o 
 -18   0   4     1232.86     1377.43    100.29 o 
 -16   0   4      360.08      394.59     67.48 o 
 -14   0   4     7733.96     7558.05    440.37 o 
 -12   0   4     5524.63     5314.73    306.89 o 
 -10   0   4     3837.02     3577.02    140.37 o 
  -6   0   4   132900.36   138475.53   2836.30 o 
  -4   0   4   370846.22   353490.44   7241.37 o 
  -2   0   4     2179.79     2773.01     83.79 o 
   0   0   4    22032.00    24257.03    367.40 o 
   2   0   4    21512.91    22299.88    275.98 o 
   4   0   4    20990.37    21706.99    274.93 o 
   6   0   4     2102.95     2072.11     56.45 o 
   8   0   4    14032.56    13851.38    199.57 o 
  10   0   4    15445.74    15692.19    229.39 o 
  12   0   4    21408.26    22069.50    311.35 o 
  14   0   4       81.62       61.92     52.22 o 
  16   0   4     2503.68     2334.05    126.71 o 
  18   0   4     1236.23     1548.97    118.85 o 
 -25   1   4       20.85      -35.53     83.76 o 
 -23   1   4       90.20      124.14     78.75 o 
 -21   1   4     2242.65     2340.35    117.40 o 
 -19   1   4      907.40     1097.36     83.87 o 
 -17   1   4     7205.55     7119.98    153.27 o 
 -15   1   4      360.38      348.05     52.11 o 
 -13   1   4     1350.42     1352.65     96.69 o 
 -11   1   4     7123.11     6543.03    134.49 o 
  -9   1   4     1518.69     1282.79     49.48 o 
  -7   1   4     9359.24     8788.79    136.29 o 
  -5   1   4    68954.26    68699.82   1961.40 o 
  -3   1   4     8830.35    10280.71    171.33 o 
  -1   1   4    13107.82    14252.06    157.84 o 
   1   1   4      120.28      184.77     16.42 o 
   3   1   4        5.85        6.11     11.31 o 
   5   1   4    15623.28    15394.04    145.80 o 
   7   1   4    15487.71    15292.82    150.25 o 
   9   1   4     2251.33     2236.55     49.04 o 
  11   1   4     9895.55     9919.10    118.44 o 
  13   1   4      311.12      221.78     48.73 o 
  15   1   4      296.55      381.08     49.82 o 
  17   1   4     1869.56     1931.88    128.04 o 
  19   1   4      342.53      137.97     95.29 o 
 -24   2   4       59.93       12.54     82.64 o 
 -22   2   4      134.34       10.69     67.82 o 
 -20   2   4        5.03        5.65     57.04 o 
 -18   2   4      132.13      172.10     59.59 o 
 -16   2   4      342.99      319.46     73.88 o 
 -14   2   4      690.84      705.09     63.94 o 
 -12   2   4      398.60      466.92     47.40 o 
 -10   2   4       21.13       74.40     39.20 o 
  -8   2   4     1537.23     1352.21     49.60 o 
  -6   2   4     1542.93     1447.99     37.36 o 
  -4   2   4     1119.65     1111.12     29.16 o 
  -2   2   4    13778.95    14201.48    182.65 o 
   0   2   4     2989.86     2955.92     39.61 o 
   2   2   4     2324.27     2326.43     48.74 o 
   4   2   4     3434.43     3192.68     50.24 o 
   6   2   4     3175.39     3503.88     56.10 o 
   8   2   4      901.78      903.90     43.59 o 
  10   2   4     1015.55     1095.40     40.93 o 
  12   2   4       24.57      -22.42     34.07 o 
  14   2   4      140.94       16.21     47.53 o 
  16   2   4      240.09      170.63     68.71 o 
  18   2   4       41.25       44.40     90.57 o 
  20   2   4       49.10      115.26    102.04 o 
 -23   3   4        1.75       60.38     78.89 o 
 -21   3   4       12.61       82.90     70.64 o 
 -19   3   4       54.92       70.44     60.76 o 
 -17   3   4      128.08       25.01     52.81 o 
 -15   3   4        1.62      -24.61     56.72 o 
 -13   3   4       19.40       25.29     42.84 o 
 -11   3   4      156.52      119.55     38.62 o 
  -9   3   4      221.81      249.17     37.60 o 
  -7   3   4     2440.52     2312.64     85.02 o 
  -5   3   4     5552.92     5254.02     68.41 o 
  -3   3   4        0.27        6.23     13.95 o 
  -1   3   4     3601.71     4044.41     79.51 o 
   1   3   4     2700.25     2856.58     60.82 o 
   3   3   4     6142.64     6541.29     92.37 o 
   5   3   4      220.45      268.72     25.86 o 
   7   3   4      525.73      654.86     42.10 o 
   9   3   4       22.85      -14.24     33.13 o 
  11   3   4      167.21      205.96     43.55 o 
  13   3   4      139.96      111.92     48.76 o 
  15   3   4        2.64      -91.72     61.52 o 
  17   3   4        2.10      -13.84    102.43 o 
  19   3   4        0.66        4.26     92.85 o 
 -22   4   4        0.36      -96.10     75.31 o 
 -20   4   4      453.72      389.92     76.36 o 
 -18   4   4      467.36      458.62     72.72 o 
 -16   4   4       18.77      -11.25     53.03 o 
 -14   4   4     4721.54     4319.84    116.16 o 
 -12   4   4     2185.57     2112.42     80.45 o 
 -10   4   4      125.92      124.31     40.48 o 
  -8   4   4     3361.19     3036.87     80.89 o 
  -6   4   4     2312.21     2095.07     54.65 o 
  -4   4   4     4390.24     4172.84     62.92 o 
  -2   4   4     2627.47     2500.39     46.26 o 
   0   4   4     1412.51     1370.70     31.22 o 
   2   4   4    10206.16    10414.14    136.15 o 
   4   4   4     1209.62     1237.27     45.20 o 
   6   4   4     1919.85     1855.98     53.73 o 
   8   4   4     5053.04     4948.51    118.10 o 
  10   4   4     1988.28     1983.98    109.11 o 
  12   4   4     1467.97     1563.73     91.21 o 
  14   4   4     1405.82     1609.59     99.80 o 
  16   4   4      271.65      258.32     78.87 o 
  18   4   4      539.80      582.70     96.60 o 
 -21   5   4      194.17      172.59     81.93 o 
 -19   5   4       15.71       -7.15     64.95 o 
 -17   5   4     3509.48     3479.79    119.09 o 
 -15   5   4      559.84      553.42     80.61 o 
 -13   5   4     1191.96     1299.94     97.78 o 
 -11   5   4     5252.90     4687.60    114.42 o 
  -9   5   4     1191.56     1192.56     65.95 o 
  -7   5   4    14504.69    14773.21    193.42 o 
  -5   5   4      623.89      539.58     39.14 o 
  -3   5   4     7889.76     7891.50    160.14 o 
  -1   5   4    15962.21    15771.76    171.57 o 
   1   5   4     1109.84     1058.24     51.37 o 
   3   5   4      300.89      281.55     35.39 o 
   5   5   4     7953.35     7698.36    173.63 o 
   7   5   4     4989.34     5004.97    122.10 o 
   9   5   4     1336.16     1493.09    133.26 o 
  11   5   4      351.28      393.83     73.56 o 
  13   5   4     1596.54     1961.03    117.71 o 
  15   5   4     1818.29     1824.76    128.92 o 
  17   5   4      737.88      870.39    102.38 o 
 -20   6   4      543.26      772.45    137.57 o 
 -18   6   4       47.10      -41.74     70.45 o 
 -16   6   4       25.58      -65.45     65.82 o 
 -14   6   4     1208.56     1525.33     91.42 o 
 -12   6   4      820.90      904.27     74.94 o 
 -10   6   4     2172.22     2319.54     75.99 o 
  -8   6   4     1760.80     1606.81     62.53 o 
  -6   6   4     2023.59     1969.95     64.43 o 
  -4   6   4     5048.04     4830.35    108.46 o 
  -2   6   4     1594.27     1771.99     69.71 o 
   0   6   4      540.21      494.51     50.30 o 
   2   6   4     4328.66     4087.04    106.86 o 
   4   6   4     3737.07     3440.16    100.71 o 
   6   6   4      639.12      575.76     84.29 o 
   8   6   4     1014.86     1008.32     79.32 o 
  10   6   4     1574.68     1644.84     97.55 o 
  12   6   4      304.57      461.86     80.35 o 
  14   6   4      350.32      299.70     84.08 o 
  16   6   4      149.97      121.65     84.71 o 
 -19   7   4      105.54      128.19     84.76 o 
 -17   7   4        2.53      -28.52     95.89 o 
 -15   7   4      286.60      124.29     72.58 o 
 -13   7   4       43.36       17.01     50.00 o 
 -11   7   4      170.01      149.77     50.33 o 
  -9   7   4        8.79       11.87     46.25 o 
  -7   7   4      196.49      266.73     46.77 o 
  -5   7   4      774.41      848.07     57.22 o 
  -3   7   4       21.12      -15.95     44.26 o 
  -1   7   4       20.74       44.85     46.15 o 
   1   7   4     1087.64     1136.68     68.69 o 
   3   7   4      191.75      137.88     68.50 o 
   5   7   4      535.98      407.45     84.43 o 
   7   7   4       71.26       44.99     78.63 o 
   9   7   4       71.00      151.55     97.41 o 
  11   7   4      442.61      457.69    114.38 o 
  13   7   4       88.78      155.59     95.13 o 
  15   7   4       11.21      -58.66     96.12 o 
 -18   8   4        0.86      -85.34     97.69 o 
 -16   8   4        1.98      -56.53     76.58 o 
 -14   8   4        1.49        0.50     69.72 o 
 -12   8   4      181.26       19.66     71.66 o 
 -10   8   4       78.35      138.67     54.26 o 
  -8   8   4       27.74      -41.52     50.45 o 
  -6   8   4      213.64       98.39     57.85 o 
  -4   8   4      880.76      825.66     72.68 o 
  -2   8   4      111.29       94.55     56.43 o 
   0   8   4       31.50       -4.99     53.50 o 
   2   8   4      336.93      401.82     83.30 o 
   4   8   4       22.92       25.21     77.59 o 
   6   8   4        8.14       35.88     80.88 o 
   8   8   4       54.01        8.31     75.75 o 
  10   8   4       36.09       11.11     94.59 o 
  12   8   4      163.42        6.01     91.75 o 
 -15   9   4       18.48      -30.73     84.09 o 
 -13   9   4       37.74      -16.14     77.51 o 
 -11   9   4      105.71       32.08     90.97 o 
  -9   9   4      191.21      313.68     92.42 o 
  -7   9   4        2.65        4.65     64.09 o 
  -5   9   4      131.38      181.86     63.31 o 
  -3   9   4        4.54       17.53     67.79 o 
  -1   9   4      240.07       45.16    109.78 o 
   1   9   4       25.36      -69.54     77.12 o 
   3   9   4       75.83      -39.93     79.28 o 
   5   9   4      101.04       86.20     93.45 o 
   7   9   4       49.39      104.69     93.36 o 
   9   9   4      131.07      -42.58     95.71 o 
  11   9   4      182.89       98.44    125.52 o 
 -12  10   4       19.95      125.53    124.81 o 
 -10  10   4      148.47      160.50    152.39 o 
  -8  10   4       41.73       61.00     98.31 o 
  -6  10   4      174.42      140.99     98.15 o 
  -4  10   4     1276.07     1329.32    307.60 o 
  -2  10   4       29.14       43.09     88.68 o 
   0  10   4       72.82       60.83     90.43 o 
   2  10   4      338.45      309.90    113.32 o 
   4  10   4      131.88       95.35    101.35 o 
   6  10   4       43.56      114.26    104.12 o 
  -3  11   4       63.25      -12.37    162.64 o 
  -1  11   4       67.22      137.89    166.53 o 
 -25   1   5      294.51      212.22    114.82 o 
 -23   1   5       61.40      -27.72     75.48 o 
 -21   1   5      183.05      228.37     72.63 o 
 -19   1   5      793.75      767.43     77.24 o 
 -17   1   5       40.76       43.54     53.30 o 
 -15   1   5       10.02        6.76     43.09 o 
 -13   1   5     8459.98     7761.99    175.24 o 
 -11   1   5       25.83      -24.96     31.24 o 
  -9   1   5    18516.49    19125.83    404.12 o 
  -7   1   5      794.70      766.95     94.05 o 
  -5   1   5     1949.05     2008.84     62.49 o 
  -3   1   5     9269.62    10429.56    145.61 o 
  -1   1   5     4682.60     4527.37     56.14 o 
   1   1   5     3192.39     3313.98     44.88 o 
   3   1   5    12887.93    13367.49    139.42 o 
   5   1   5      112.36       81.89     17.91 o 
   7   1   5     3896.28     4078.73     60.97 o 
   9   1   5      258.34      315.83     30.87 o 
  11   1   5     2305.43     2014.29     63.37 o 
  13   1   5      269.98      205.45     43.55 o 
  15   1   5      330.15      342.64     67.86 o 
  17   1   5        4.99     -123.38     82.25 o 
  19   1   5      574.08      636.04    111.38 o 
 -24   2   5       17.39      -64.12     78.92 o 
 -22   2   5     1871.73     2031.04    118.04 o 
 -20   2   5      820.45      925.44     84.03 o 
 -18   2   5       38.24      -37.11     53.77 o 
 -16   2   5     1701.65     1483.43     77.68 o 
 -14   2   5     6272.70     6043.64    135.54 o 
 -12   2   5     8814.60     8356.78    151.17 o 
 -10   2   5     3526.86     3116.86     79.65 o 
  -8   2   5     3264.51     3019.63    155.30 o 
  -6   2   5     9145.89     9217.50    114.77 o 
  -4   2   5     2196.07     1767.95     39.49 o 
  -2   2   5     2644.18     2785.00     48.48 o 
   0   2   5     7246.86     7326.39     81.67 o 
   2   2   5    33562.96    33727.98    363.44 o 
   4   2   5    14928.29    16485.16    195.92 o 
   6   2   5     4287.94     4212.00     63.36 o 
   8   2   5     7983.74     7645.53    105.39 o 
  10   2   5     3599.35     3584.85     73.68 o 
  12   2   5     4026.63     4087.00     97.70 o 
  14   2   5     1132.96     1340.76     74.72 o 
  16   2   5     1363.49     1209.77    115.25 o 
  18   2   5     1839.44     2086.18    148.32 o 
 -23   3   5      410.38      469.74     90.02 o 
 -21   3   5      112.90      179.81     75.08 o 
 -19   3   5     3206.47     3306.53    126.42 o 
 -17   3   5     1856.77     2038.36     93.88 o 
 -15   3   5     1364.57     1542.81     82.08 o 
 -13   3   5     6830.67     6442.17    171.89 o 
 -11   3   5     2682.36     2616.52    102.70 o 
  -9   3   5    20861.72    20527.47    595.56 o 
  -7   3   5    17266.86    17213.81    219.80 o 
  -5   3   5     3210.25     3209.56     51.49 o 
  -3   3   5    22374.21    23118.44    256.74 o 
  -1   3   5     7975.96     7765.69    103.72 o 
   1   3   5     7056.54     7343.22     99.09 o 
   3   3   5    23482.76    23773.75    317.27 o 
   5   3   5    14907.04    13808.16    172.79 o 
   7   3   5     2380.04     2138.68     78.87 o 
   9   3   5     3025.04     2892.51    105.84 o 
  11   3   5     1585.72     1569.63     70.73 o 
  13   3   5     2646.99     2744.33    128.61 o 
  15   3   5     3156.45     3207.89    124.18 o 
  17   3   5      158.42       99.27     97.25 o 
  19   3   5      421.48      421.80    115.46 o 
 -24   4   5       45.90       13.00     82.19 o 
 -22   4   5      397.29      531.54     90.96 o 
 -20   4   5       21.11       54.23     68.08 o 
 -18   4   5      462.27      325.51     68.80 o 
 -16   4   5     1028.44     1039.32     81.62 o 
 -14   4   5      281.27      361.51     59.61 o 
 -12   4   5     1177.54     1312.59     71.98 o 
 -10   4   5      787.25      839.74     58.17 o 
  -8   4   5     3691.29     3550.28     87.66 o 
  -6   4   5     5163.73     5331.39     75.50 o 
  -4   4   5      661.14      656.54     36.92 o 
  -2   4   5      544.69      591.14     27.31 o 
   0   4   5     2879.22     2602.46     55.92 o 
   2   4   5     7382.37     7423.46    106.95 o 
   4   4   5      663.93      684.82     53.26 o 
   6   4   5       35.15       54.54     43.29 o 
   8   4   5     1475.56     1608.36     82.11 o 
  10   4   5      682.96      632.58     54.84 o 
  12   4   5      370.84      397.10     71.30 o 
  14   4   5      336.06      241.85     73.20 o 
  16   4   5      132.39      104.55     74.14 o 
  18   4   5      206.69      212.77    104.93 o 
 -23   5   5       99.12      -11.78     79.81 o 
 -21   5   5      119.32      110.62     78.25 o 
 -19   5   5        3.15      -73.30     64.66 o 
 -17   5   5        1.86      -32.99     62.78 o 
 -15   5   5        0.30       53.96     57.89 o 
 -13   5   5       38.53        9.01     50.42 o 
 -11   5   5        8.90       54.55     48.44 o 
  -9   5   5      252.11      175.77     54.06 o 
  -7   5   5      640.92      763.27     46.72 o 
  -5   5   5     3242.11     3282.65     60.92 o 
  -3   5   5      294.65      265.61     28.44 o 
  -1   5   5       81.03      116.97     21.86 o 
   1   5   5        2.17      -25.20     27.32 o 
   3   5   5       63.40       35.81     44.66 o 
   5   5   5       16.10       -5.53     44.73 o 
   7   5   5      187.89      194.86     55.50 o 
   9   5   5      653.31      499.99     65.10 o 
  11   5   5       73.62        6.28     62.98 o 
  13   5   5      102.66      112.06     68.38 o 
  15   5   5       67.53      -41.90     78.19 o 
  17   5   5      106.43      107.12     86.66 o 
 -20   6   5        6.64      -53.44     71.77 o 
 -18   6   5       45.06       61.51     71.85 o 
 -16   6   5      474.27      293.00     75.24 o 
 -14   6   5        1.44      -79.82     56.70 o 
 -12   6   5      514.04      444.45     58.23 o 
 -10   6   5       81.04       59.76     43.05 o 
  -8   6   5      267.01      220.60     43.72 o 
  -6   6   5      962.49      894.36     52.71 o 
  -4   6   5       79.31      124.93     41.49 o 
  -2   6   5       39.96       74.26     35.80 o 
   0   6   5     1627.16     1739.06     70.37 o 
   2   6   5      308.04      526.72     60.49 o 
   4   6   5      810.17      915.37     71.44 o 
   6   6   5       10.98      -34.92     52.27 o 
   8   6   5      731.51      757.70     77.10 o 
  10   6   5      574.36      527.33     84.29 o 
  12   6   5      251.34      198.66     75.09 o 
  14   6   5       21.91      -83.08     73.84 o 
  16   6   5      155.38      133.11     87.76 o 
 -19   7   5      284.66      356.03     94.99 o 
 -17   7   5      170.91      165.75     77.53 o 
 -15   7   5       29.31        5.54     53.93 o 
 -13   7   5      554.33      469.13     61.31 o 
 -11   7   5      751.42      731.55     63.20 o 
  -9   7   5     1110.08     1024.46    102.42 o 
  -7   7   5      115.17      112.01     46.83 o 
  -5   7   5      156.81       98.18     51.54 o 
  -3   7   5     2811.16     2569.42    118.69 o 
  -1   7   5      788.72      819.19    101.58 o 
   1   7   5        6.47       27.14     64.74 o 
   3   7   5     1399.01     1308.53     83.03 o 
   5   7   5      464.51      572.55    126.70 o 
   7   7   5      996.03      901.74     99.13 o 
   9   7   5      155.36      224.48     75.22 o 
  11   7   5      386.01      391.64     85.52 o 
  13   7   5      342.86      266.05     87.91 o 
 -18   8   5       75.40      -45.75     82.58 o 
 -16   8   5      115.11      176.68     83.57 o 
 -14   8   5      336.19      319.44     81.41 o 
 -12   8   5      976.89     1213.02     78.53 o 
 -10   8   5      581.35      713.58     67.59 o 
  -8   8   5      581.95      744.07     76.26 o 
  -6   8   5     1657.48     1999.24    144.80 o 
  -4   8   5      406.59      502.20    107.66 o 
  -2   8   5       56.40      -40.83     69.61 o 
   0   8   5      378.15      383.25     87.60 o 
   2   8   5     2428.97     2617.48    134.87 o 
   4   8   5      669.88      705.03    143.37 o 
   6   8   5      458.99      535.44    101.21 o 
   8   8   5      512.59      626.38    108.30 o 
  10   8   5      262.22      353.98    103.14 o 
  12   8   5      167.16      300.67    109.18 o 
 -15   9   5        4.34       10.60     84.16 o 
 -13   9   5       17.21     -139.87     93.24 o 
 -11   9   5        5.76      100.08     95.85 o 
  -9   9   5      295.26      587.75     79.16 o 
  -7   9   5      414.03      428.54     74.46 o 
  -5   9   5        0.30      -84.45     57.84 o 
  -3   9   5       27.05       32.69     81.70 o 
  -1   9   5      177.26      328.15     89.38 o 
   1   9   5        1.86      -18.18    127.28 o 
   3   9   5      167.94      192.31     92.72 o 
   5   9   5      354.51      367.95    103.11 o 
   7   9   5        4.44       29.26     92.70 o 
   9   9   5       29.82       52.91    122.69 o 
 -10  10   5        0.30     -142.87     95.24 o 
  -8  10   5        2.75      114.64     98.51 o 
  -6  10   5       26.45      104.66    148.14 o 
  -4  10   5        5.19      100.62     94.33 o 
  -2  10   5       29.79      -60.29     88.24 o 
   0  10   5        5.13      -13.96     93.58 o 
   2  10   5        0.31        4.51     98.79 o 
   4  10   5        0.60     -107.20     97.26 o 
   6  10   5       19.80     -128.43    100.44 o 
 -24   0   6     1110.77     1454.92    191.63 o 
 -22   0   6     1633.88     2011.43    195.52 o 
 -20   0   6       13.19      118.44    112.08 o 
 -18   0   6     1182.84     1280.97    138.60 o 
 -16   0   6     1299.55     1420.98    132.94 o 
 -14   0   6    10716.11    10143.78    309.72 o 
 -12   0   6     2029.60     1497.70    109.25 o 
 -10   0   6     6021.34     5989.39    201.53 o 
  -8   0   6     5816.96     5690.98    185.62 o 
  -6   0   6     8049.02     7284.50    202.24 o 
  -4   0   6    10082.67     9850.68    244.67 o 
  -2   0   6     9985.08    11094.89    187.66 o 
   0   0   6    30132.11    30263.90    462.07 o 
   2   0   6     9484.36     9668.51    139.41 o 
   4   0   6     2688.82     2622.94     68.05 o 
   6   0   6    15539.72    15528.69    218.82 o 
   8   0   6      828.54     1008.80     63.98 o 
  10   0   6     8977.19     9588.87    389.98 o 
  12   0   6       44.02      -23.06     61.50 o 
  14   0   6      343.24      373.96     81.70 o 
  16   0   6     3554.65     3643.49    211.43 o 
  18   0   6        7.23      -10.25    129.05 o 
 -25   1   6      266.91      137.89    109.36 o 
 -23   1   6      147.76       31.77     95.38 o 
 -21   1   6     1530.01     1584.33    123.91 o 
 -19   1   6      737.34      794.74     76.98 o 
 -17   1   6     2647.48     2630.09     96.74 o 
 -15   1   6     2832.52     2640.81    131.53 o 
 -13   1   6     2568.44     2528.87    160.34 o 
 -11   1   6     6254.45     6566.91    152.75 o 
  -9   1   6    13064.54    13342.63    242.99 o 
  -7   1   6     5523.49     5511.76    122.13 o 
  -5   1   6    13742.08    14456.73    320.15 o 
  -3   1   6    16653.01    16981.59    225.50 o 
  -1   1   6     3800.67     3980.66     72.31 o 
   1   1   6     4789.48     4455.39     70.05 o 
   3   1   6    13974.32    13800.11    146.06 o 
   5   1   6     9191.27     9308.62    142.70 o 
   7   1   6     5229.74     5170.04     72.10 o 
   9   1   6     2352.75     2374.88     64.91 o 
  11   1   6     3659.36     3913.62     83.70 o 
  13   1   6     1736.22     2048.50     97.35 o 
  15   1   6       31.61       -8.03     63.23 o 
  17   1   6      455.99      666.82    108.11 o 
 -24   2   6       78.80       65.57     80.77 o 
 -22   2   6        9.90       16.42     69.78 o 
 -20   2   6      198.58      182.12     68.43 o 
 -18   2   6     1209.30     1228.82     83.15 o 
 -16   2   6      221.35      119.98     53.31 o 
 -14   2   6      137.07      153.03     58.14 o 
 -12   2   6     1541.46     1486.41     66.04 o 
 -10   2   6      356.33      373.49     41.61 o 
  -8   2   6     4873.38     5191.37    268.00 o 
  -6   2   6      315.12      332.46     30.69 o 
  -4   2   6      489.74      568.11     29.02 o 
  -2   2   6     3144.75     2948.35     61.55 o 
   0   2   6      331.28      365.05     24.91 o 
   2   2   6     6877.38     7322.26    102.10 o 
   4   2   6      922.69     1024.96     52.57 o 
   6   2   6       97.08      107.86     33.17 o 
   8   2   6      813.68      825.16     60.52 o 
  10   2   6      208.01      158.53     44.99 o 
  12   2   6       40.75        8.04     47.75 o 
  14   2   6       10.31       39.35     63.49 o 
  16   2   6        4.14      -78.52     83.50 o 
  18   2   6        6.84       75.24    102.18 o 
 -23   3   6        1.08      -27.63     75.18 o 
 -21   3   6       45.04       61.39     72.45 o 
 -19   3   6        5.69        3.93     60.24 o 
 -17   3   6       16.99      -70.21     52.88 o 
 -15   3   6     1214.40     1188.92     77.49 o 
 -13   3   6       76.83      125.70     47.52 o 
 -11   3   6     1077.57      997.08     59.50 o 
  -9   3   6      468.24      487.61     30.20 o 
  -7   3   6      441.00      412.92     28.31 o 
  -5   3   6      873.94      870.79     37.42 o 
  -3   3   6      409.81      387.27     28.27 o 
  -1   3   6       34.20       31.34     20.86 o 
   1   3   6     1110.46     1209.67     56.75 o 
   3   3   6       30.06      -28.37     34.18 o 
   5   3   6       18.57        9.62     39.58 o 
   7   3   6      221.45      213.79     50.40 o 
   9   3   6        3.66      -33.62     41.43 o 
  11   3   6      253.70      253.10     52.05 o 
  13   3   6        3.26       28.18     51.65 o 
  15   3   6      136.82      117.87     90.47 o 
  17   3   6      213.24      243.28    111.37 o 
 -24   4   6      402.08      220.67     93.53 o 
 -22   4   6       61.23       59.16    116.95 o 
 -20   4   6      193.90       79.99     70.39 o 
 -18   4   6      957.46      962.19    101.12 o 
 -16   4   6      432.01      410.48     68.50 o 
 -14   4   6     1486.65     1507.66     81.92 o 
 -12   4   6     1759.80     1820.70     79.66 o 
 -10   4   6      468.72      457.03     49.01 o 
  -8   4   6     6734.09     6479.10     97.12 o 
  -6   4   6      138.36      124.92     24.11 o 
  -4   4   6      686.07      730.57     38.57 o 
  -2   4   6     5635.87     5652.07    167.44 o 
   0   4   6     2795.62     2796.31     96.25 o 
   2   4   6     2926.17     2881.75     83.60 o 
   4   4   6     1212.87     1247.52     74.29 o 
   6   4   6      638.05      702.12     62.98 o 
   8   4   6     3810.87     3471.53    108.53 o 
  10   4   6     1783.33     2102.84    137.23 o 
  12   4   6      355.03      259.23     70.19 o 
  14   4   6      326.96      378.87    127.54 o 
  16   4   6      461.46      456.98    106.46 o 
 -23   5   6       65.59     -115.87     77.25 o 
 -21   5   6      309.40      375.12     82.54 o 
 -19   5   6      335.26      417.88     79.45 o 
 -17   5   6       83.79       21.99     65.21 o 
 -15   5   6      949.68     1061.44     82.97 o 
 -13   5   6     1502.43     1332.40     80.87 o 
 -11   5   6     3725.26     3585.91    104.25 o 
  -9   5   6     1368.93     1456.12     60.89 o 
  -7   5   6       34.20       59.07     27.96 o 
  -5   5   6     3753.22     3519.24     90.24 o 
  -3   5   6    11678.56    11625.53    135.93 o 
  -1   5   6      844.26      860.46     57.70 o 
   1   5   6     3069.92     2770.63    108.03 o 
   3   5   6     8708.15     8301.06    158.61 o 
   5   5   6     2045.40     1996.66     94.27 o 
   7   5   6     2063.37     2229.87    137.82 o 
   9   5   6     1164.09     1231.73    111.98 o 
  11   5   6      693.14      715.28     84.86 o 
  13   5   6     2041.05     2202.71    119.34 o 
  15   5   6        2.45      -40.96     73.11 o 
 -20   6   6      114.33       45.82     76.64 o 
 -18   6   6       48.14      108.01     77.32 o 
 -16   6   6     1967.04     2130.82    108.46 o 
 -14   6   6     3764.40     3704.59    210.49 o 
 -12   6   6      782.70      831.50     92.37 o 
 -10   6   6      307.93      404.72     51.53 o 
  -8   6   6      217.38      341.21     45.77 o 
  -6   6   6     1990.28     2045.08     66.84 o 
  -4   6   6        9.51      -24.87     34.71 o 
  -2   6   6      263.33      261.84     39.97 o 
   0   6   6     5742.15     5834.86    128.10 o 
   2   6   6     3277.21     2922.80     96.07 o 
   4   6   6      170.77      105.92     52.46 o 
   6   6   6     1162.08     1271.56     84.96 o 
   8   6   6      153.33      149.38     70.54 o 
  10   6   6     1139.96     1148.67     97.54 o 
  12   6   6       99.87       90.23    101.77 o 
  14   6   6      302.75      218.64     88.48 o 
 -19   7   6        0.45        5.47     84.36 o 
 -17   7   6      134.43       25.51     77.19 o 
 -15   7   6     1584.98     1791.73     93.35 o 
 -13   7   6      829.27      707.23     66.41 o 
 -11   7   6       64.36      135.95     54.40 o 
  -9   7   6      127.81      133.12     51.00 o 
  -7   7   6        0.23      -61.55     51.03 o 
  -5   7   6      310.42      286.79     54.61 o 
  -3   7   6      783.85      818.71     91.40 o 
  -1   7   6       80.85      112.55     55.02 o 
   1   7   6     3721.49     3514.81    174.67 o 
   3   7   6      810.25      825.36     77.00 o 
   5   7   6      183.98      160.44     65.28 o 
   7   7   6      311.09      223.53     87.32 o 
   9   7   6      335.95      335.31     80.98 o 
  11   7   6        3.64      -13.93    125.20 o 
  13   7   6      110.71       37.38     82.77 o 
 -18   8   6       55.11       83.07     86.41 o 
 -16   8   6       90.75      124.48     80.95 o 
 -14   8   6        5.57       -8.83     61.57 o 
 -12   8   6       49.87       60.31     65.68 o 
 -10   8   6       24.89      -17.77     61.60 o 
  -8   8   6      608.38      479.91     82.53 o 
  -6   8   6       20.44       62.92     61.05 o 
  -4   8   6       13.61      -36.88    105.54 o 
  -2   8   6       91.73      -10.46    135.24 o 
   0   8   6       25.24      -49.21     74.13 o 
   2   8   6       41.18      -17.22     75.21 o 
   4   8   6       71.80       14.61     79.81 o 
   6   8   6        9.72        3.35     66.95 o 
   8   8   6       93.77       60.82     74.96 o 
  10   8   6        5.20      -10.70     90.81 o 
 -15   9   6       15.67       38.82    251.56 o 
 -13   9   6       50.94      -21.63     94.81 o 
 -11   9   6       62.84       53.82     86.35 o 
  -9   9   6       17.47      -99.37     66.25 o 
  -7   9   6       12.65       24.97     65.00 o 
  -5   9   6      227.97      236.69     91.24 o 
  -3   9   6       25.78      -22.64     80.94 o 
  -1   9   6      215.11      169.29     88.78 o 
   1   9   6       20.41      -52.80     84.25 o 
   3   9   6       80.28       16.39     93.89 o 
   5   9   6      357.61      237.56    102.37 o 
   7   9   6       42.42      123.41    102.63 o 
 -10  10   6       58.97      133.94    140.90 o 
  -8  10   6      162.55      117.38    160.52 o 
  -6  10   6      175.88      224.72     98.42 o 
  -4  10   6       13.20     -134.44     89.62 o 
  -2  10   6       58.66       19.21     95.32 o 
   0  10   6      484.16      488.42    110.17 o 
   2  10   6      167.98      144.32    107.12 o 
   4  10   6        2.41       69.38    113.67 o 
 -25   1   7        1.53      -80.89    103.77 o 
 -23   1   7      415.36      279.32    101.69 o 
 -21   1   7       29.57      -22.78     82.91 o 
 -19   1   7     1211.05     1303.82    121.10 o 
 -17   1   7     3526.07     3401.65    187.04 o 
 -15   1   7      430.07      494.77     82.91 o 
 -13   1   7      883.44      817.08    235.65 o 
 -11   1   7      803.68     1096.31     72.49 o 
  -9   1   7     1114.85     1221.06     67.13 o 
  -7   1   7    10054.63    10366.96    356.39 o 
  -5   1   7     9676.59     9500.86    416.32 o 
  -3   1   7     1110.19     1334.87     49.12 o 
  -1   1   7      773.00      770.29     28.04 o 
   1   1   7     1645.02     1550.97     38.13 o 
   3   1   7     1559.77     1539.13     36.10 o 
   5   1   7     3101.75     2958.40     63.74 o 
   7   1   7     1035.89     1016.74     46.45 o 
   9   1   7     2202.62     2210.07     73.15 o 
  11   1   7     1587.44     1919.38    159.37 o 
  13   1   7      441.22      439.16     74.33 o 
  15   1   7      306.59      387.01     91.80 o 
  17   1   7      601.76      490.39    149.56 o 
 -24   2   7      351.62      401.41    112.12 o 
 -22   2   7      107.53      116.23     90.10 o 
 -20   2   7      382.58      569.67     79.11 o 
 -18   2   7     1055.10     1082.14    117.78 o 
 -16   2   7     4230.48     3885.29    112.81 o 
 -14   2   7     1344.05     1680.63     97.49 o 
 -12   2   7      438.22      351.40     60.60 o 
 -10   2   7     2157.93     1970.68    154.68 o 
  -8   2   7     9311.07     8785.31    343.84 o 
  -6   2   7     4861.50     4895.95    114.79 o 
  -4   2   7    10182.75    10004.52    128.85 o 
  -2   2   7    15835.84    16236.71    220.41 o 
   0   2   7    11011.35    11212.15    142.26 o 
   2   2   7     1968.26     1777.54     73.38 o 
   4   2   7     4986.68     5074.02     87.16 o 
   6   2   7     1415.32     1369.27     82.16 o 
   8   2   7     5994.22     5753.85    109.92 o 
  10   2   7        7.73       -5.80     53.02 o 
  12   2   7      599.39      600.80     77.42 o 
  14   2   7     1347.40     1450.13     97.69 o 
  16   2   7        2.75       -3.57     91.45 o 
 -23   3   7      580.97      565.25     94.20 o 
 -21   3   7      323.88      381.69    103.97 o 
 -19   3   7      346.95      327.65     74.62 o 
 -17   3   7     2335.97     2302.55    101.93 o 
 -15   3   7       37.42       57.49     56.29 o 
 -13   3   7     2761.32     2668.57    111.81 o 
 -11   3   7     3493.48     3562.12    119.10 o 
  -9   3   7       10.67       14.18     28.04 o 
  -7   3   7     1686.67     1568.49     52.51 o 
  -5   3   7    11761.28    11515.49    178.81 o 
  -3   3   7      483.85      486.39     32.00 o 
  -1   3   7     4367.43     4146.23     58.48 o 
   1   3   7     4473.65     4213.94     95.26 o 
   3   3   7     1364.34     1391.17     65.53 o 
   5   3   7     6392.33     6187.20    130.33 o 
   7   3   7     1404.67     1423.91     77.02 o 
   9   3   7      514.76      537.56     54.97 o 
  11   3   7     3875.46     4059.90    144.09 o 
  13   3   7       42.97       30.20     60.82 o 
  15   3   7      449.33      461.01    112.26 o 
  17   3   7      610.70      792.91    123.03 o 
 -24   4   7      111.17      155.90     84.17 o 
 -22   4   7       79.27      175.85     79.78 o 
 -20   4   7      327.77      322.22     75.22 o 
 -18   4   7      437.74      458.17     77.39 o 
 -16   4   7      631.76      710.07    126.20 o 
 -14   4   7     1042.43     1161.58    116.36 o 
 -12   4   7      164.04      177.46     49.71 o 
 -10   4   7      866.60      962.64     59.25 o 
  -8   4   7     5089.15     5528.46     82.11 o 
  -6   4   7      725.33      877.30     42.02 o 
  -4   4   7      467.64      555.36     50.78 o 
  -2   4   7     3209.14     3262.68     99.21 o 
   0   4   7     1037.91     1108.62     89.13 o 
   2   4   7      345.90      325.57     49.15 o 
   4   4   7      106.54       51.61     46.78 o 
   6   4   7      905.87      825.83     74.40 o 
   8   4   7     1342.03     1240.98     82.20 o 
  10   4   7       65.66       10.47     49.06 o 
  12   4   7       19.04       64.79     69.12 o 
  14   4   7      644.32      642.86    110.84 o 
  16   4   7       53.02       17.99    104.07 o 
 -23   5   7       48.89      -28.58     80.33 o 
 -21   5   7        0.45        0.25     72.60 o 
 -19   5   7      111.07       75.38     70.99 o 
 -17   5   7        8.05      -26.39     63.13 o 
 -15   5   7        0.17       26.19     58.69 o 
 -13   5   7       15.21      -64.76     51.71 o 
 -11   5   7       49.32       67.05     47.09 o 
  -9   5   7      136.00      125.82     38.23 o 
  -7   5   7     2864.41     2910.21     61.76 o 
  -5   5   7       19.74       32.16     32.54 o 
  -3   5   7       88.85       64.94     33.14 o 
  -1   5   7       88.85       88.76     45.21 o 
   1   5   7      205.15      244.50     51.44 o 
   3   5   7       57.18       30.61     49.48 o 
   5   5   7     1385.63     1419.41     87.37 o 
   7   5   7      951.79      904.46     78.90 o 
   9   5   7      141.81      135.25     67.74 o 
  11   5   7       64.72       66.15    106.51 o 
  13   5   7      224.34      215.66     82.07 o 
  15   5   7        0.04       39.56    106.96 o 
 -20   6   7       74.72      -29.14     79.71 o 
 -18   6   7      592.83      463.97     84.57 o 
 -16   6   7      757.87      665.93     85.23 o 
 -14   6   7      103.77       90.58     61.69 o 
 -12   6   7       62.50       62.97     50.12 o 
 -10   6   7     1823.12     1732.39     85.55 o 
  -8   6   7      142.32       83.67     41.08 o 
  -6   6   7       51.55      135.23    102.04 o 
  -4   6   7      562.91      553.14     48.18 o 
  -2   6   7     2482.33     2396.98    131.22 o 
   0   6   7     2726.65     2421.04     90.14 o 
   2   6   7       67.53      119.67     56.81 o 
   4   6   7      104.28       25.19     56.90 o 
   6   6   7     1674.48     1653.17    184.53 o 
   8   6   7      338.12      318.67     84.89 o 
  10   6   7      102.89      -37.65     71.13 o 
  12   6   7      138.65      -25.78     80.15 o 
  14   6   7      149.80       53.37     87.05 o 
 -19   7   7       68.90      -14.79     81.03 o 
 -17   7   7      250.16      274.33     67.12 o 
 -15   7   7        0.71       72.92     59.42 o 
 -13   7   7      153.22      191.21     59.72 o 
 -11   7   7       41.13      105.75     54.13 o 
  -9   7   7      117.58      130.98     60.80 o 
  -7   7   7     1078.09     1080.77     91.65 o 
  -5   7   7     1368.90     1579.50    112.46 o 
  -3   7   7      400.07      384.91     61.29 o 
  -1   7   7      181.89      185.51     61.48 o 
   1   7   7      714.52      722.37     73.54 o 
   3   7   7      440.27      308.52     69.18 o 
   5   7   7      917.13      996.87    104.04 o 
   7   7   7      259.72      343.39     78.37 o 
   9   7   7       41.85       50.27     75.62 o 
  11   7   7      283.07      233.96     89.73 o 
 -18   8   7       35.30      -56.14     83.86 o 
 -16   8   7      290.32      198.74     70.88 o 
 -14   8   7      190.90      293.61     93.04 o 
 -12   8   7      136.64       77.77     66.46 o 
 -10   8   7       11.40       12.52     65.70 o 
  -8   8   7     1701.70     2146.03    104.82 o 
  -6   8   7      347.61      286.18     83.20 o 
  -4   8   7       27.99       17.50     78.25 o 
  -2   8   7      403.00      534.44     98.25 o 
   0   8   7      157.92      240.01     86.82 o 
   2   8   7      138.23      103.41     67.62 o 
   4   8   7      205.88      150.60     72.28 o 
   6   8   7       61.24      107.84     76.23 o 
   8   8   7      569.57      772.66    114.06 o 
  10   8   7       69.27      -79.37     86.19 o 
 -15   9   7        1.49      -23.60     99.23 o 
 -13   9   7       10.11       22.51     98.82 o 
 -11   9   7      146.55      221.47     79.65 o 
  -9   9   7        6.36      -28.11     88.59 o 
  -7   9   7      158.14      223.06    113.67 o 
  -5   9   7      128.30      142.34     94.13 o 
  -3   9   7       41.81      -38.30     83.21 o 
  -1   9   7       91.15      121.05    105.72 o 
   1   9   7      212.32      236.05    156.45 o 
   3   9   7        4.37      -19.36     93.46 o 
   5   9   7      141.04       79.35    100.79 o 
   7   9   7       30.68       64.96    104.62 o 
 -10  10   7        3.92       14.50    154.86 o 
  -8  10   7       13.08      -30.33     91.82 o 
  -6  10   7       12.21     -108.77     93.57 o 
  -4  10   7        7.94     -134.44     95.43 o 
  -2  10   7        2.97       30.84     95.29 o 
   0  10   7        5.66      101.97    138.07 o 
   2  10   7       39.89       46.45    102.99 o 
 -24   0   8     1302.30     1441.84    195.52 o 
 -22   0   8      179.42      403.77    149.20 o 
 -20   0   8       40.21       10.61    115.26 o 
 -18   0   8      279.65      291.69    113.14 o 
 -16   0   8     1237.73     1920.21    160.52 o 
 -14   0   8      159.91       34.65     86.27 o 
 -12   0   8      490.00      509.13     98.29 o 
 -10   0   8    32578.34    35427.57    810.37 o 
  -8   0   8    47332.13    49461.63   1072.01 o 
  -6   0   8      104.96       88.74     53.03 o 
  -4   0   8    10975.79    11042.61    199.44 o 
  -2   0   8      823.12      773.83     48.31 o 
   0   0   8    17602.70    16838.91    278.82 o 
   2   0   8     4911.55     4908.24    118.74 o 
   4   0   8      338.50      240.36     40.07 o 
   6   0   8     9548.35     9567.85    203.25 o 
   8   0   8     5553.66     5613.38    156.29 o 
  10   0   8      403.62      244.18     75.44 o 
  12   0   8     3798.25     3643.49    204.36 o 
  14   0   8        1.08      -93.34    117.38 o 
  16   0   8      488.63      321.74    148.85 o 
 -25   1   8     1128.00     1073.92    135.75 o 
 -23   1   8       38.16       33.56     95.27 o 
 -21   1   8      952.44     1211.64    118.26 o 
 -19   1   8     1225.71     1487.88    226.99 o 
 -17   1   8      937.48      821.25     92.24 o 
 -15   1   8      958.08      916.61     86.99 o 
 -13   1   8     3618.01     3716.16    127.22 o 
 -11   1   8     1310.32     1177.21    142.84 o 
  -9   1   8    19243.21    19205.65    334.00 o 
  -7   1   8      504.86      547.12    111.73 o 
  -5   1   8       23.00      -34.83     28.30 o 
  -3   1   8      201.21      216.71     31.33 o 
  -1   1   8     3723.87     3849.46     59.03 o 
   1   1   8     1680.29     1662.47     37.86 o 
   3   1   8     9232.39     8864.90    125.59 o 
   5   1   8      453.46      445.16     35.77 o 
   7   1   8     3469.87     3398.88    100.09 o 
   9   1   8     1110.51     1076.75     76.23 o 
  11   1   8      415.88      401.81     67.69 o 
  13   1   8      689.65      673.65     79.66 o 
  15   1   8     1364.82     1490.89    316.62 o 
 -24   2   8        3.17       -8.77    100.23 o 
 -22   2   8      182.97      114.73     96.49 o 
 -20   2   8        6.17     -116.54     77.69 o 
 -18   2   8       43.76       47.87     75.40 o 
 -16   2   8       29.29        6.68     63.88 o 
 -14   2   8      123.16       68.00     64.45 o 
 -12   2   8       83.52       58.46     54.00 o 
 -10   2   8     1759.84     1855.88     84.64 o 
  -8   2   8       50.59       37.04     39.78 o 
  -6   2   8     1266.68     1267.70     49.76 o 
  -4   2   8      698.47      784.24     37.70 o 
  -2   2   8      551.13      539.83     32.35 o 
   0   2   8      275.02      323.35     31.38 o 
   2   2   8     1093.07     1171.47     46.00 o 
   4   2   8      433.83      435.93     49.02 o 
   6   2   8     1263.32     1380.11     87.27 o 
   8   2   8       23.97       -0.31     40.35 o 
  10   2   8       42.02      -23.89     59.20 o 
  12   2   8      170.80      290.36     71.34 o 
  14   2   8       55.92        2.91     71.71 o 
  16   2   8      114.07        9.13     97.69 o 
 -23   3   8        0.17      -25.05     96.00 o 
 -21   3   8       19.28       11.77     71.54 o 
 -19   3   8       89.76       96.01     65.03 o 
 -17   3   8      346.03      240.07     75.50 o 
 -15   3   8       40.05       65.02     71.73 o 
 -13   3   8       31.34       74.99     59.49 o 
 -11   3   8       16.26       18.15     52.49 o 
  -9   3   8      748.13      732.16     75.35 o 
  -7   3   8       16.84      -23.56     26.83 o 
  -5   3   8      180.24       91.29     28.52 o 
  -3   3   8        3.99       53.55     25.72 o 
  -1   3   8      820.89      843.56     74.60 o 
   1   3   8     1033.54     1013.17     83.05 o 
   3   3   8       28.37       -0.42     43.19 o 
   5   3   8      134.26      203.14     51.90 o 
   7   3   8      403.96      410.79     59.29 o 
   9   3   8       84.56       95.06     49.65 o 
  11   3   8       52.33       64.51     65.39 o 
  13   3   8       91.60       85.13     70.22 o 
  15   3   8      126.73      122.18    105.26 o 
 -24   4   8       19.62      -26.37     79.38 o 
 -22   4   8      250.13      424.03     87.04 o 
 -20   4   8      129.71       74.25     67.95 o 
 -18   4   8      342.85      221.00     71.22 o 
 -16   4   8      460.34      547.63     71.83 o 
 -14   4   8      102.87       27.87     53.08 o 
 -12   4   8     1336.72     1214.43     71.59 o 
 -10   4   8     2245.34     2135.85    112.61 o 
  -8   4   8        2.80        5.65     31.04 o 
  -6   4   8     1314.99     1356.86     50.58 o 
  -4   4   8     3994.02     3863.91     76.71 o 
  -2   4   8     1002.09      889.26     58.50 o 
   0   4   8     1729.66     1819.78     74.57 o 
   2   4   8      719.76      822.76     72.08 o 
   4   4   8     1557.93     1494.69     79.72 o 
   6   4   8     4072.94     3885.29    257.08 o 
   8   4   8       88.62       35.78     58.13 o 
  10   4   8      213.95      246.48     68.69 o 
  12   4   8      715.76      749.37    109.68 o 
  14   4   8       76.80       97.27     98.00 o 
 -23   5   8      142.88      172.56     85.29 o 
 -21   5   8      241.25      202.78     78.64 o 
 -19   5   8      316.53      366.71     80.93 o 
 -17   5   8        5.55      -30.51     65.50 o 
 -15   5   8     1183.09     1015.24     96.46 o 
 -13   5   8     1451.59     1739.55     89.19 o 
 -11   5   8     1148.82     1069.57     60.79 o 
  -9   5   8      668.58      803.42     53.51 o 
  -7   5   8     5365.90     5689.62    100.95 o 
  -5   5   8     2392.28     2239.76     73.14 o 
  -3   5   8     1254.22     1299.25     71.96 o 
  -1   5   8     1146.72     1034.25     66.74 o 
   1   5   8      862.88      868.54    114.30 o 
   3   5   8     2519.28     2433.56     96.59 o 
   5   5   8      104.06      110.07     59.41 o 
   7   5   8      136.31      -24.04     60.55 o 
   9   5   8     1408.68     1768.96    106.73 o 
  11   5   8      153.07      174.20     77.12 o 
  13   5   8      118.36      264.37    126.58 o 
 -20   6   8       59.35       57.18     84.04 o 
 -18   6   8       55.60       27.50    111.24 o 
 -16   6   8      863.84     1132.09    108.41 o 
 -14   6   8        2.97      -48.19     51.11 o 
 -12   6   8       77.67      110.78     49.91 o 
 -10   6   8     1244.11     1637.08     86.14 o 
  -8   6   8        0.40      -54.05     47.74 o 
  -6   6   8       16.04       63.23     48.89 o 
  -4   6   8      364.03      433.55     61.94 o 
  -2   6   8      347.28      362.24     59.42 o 
   0   6   8     2740.11     2723.91     99.36 o 
   2   6   8       23.48       50.74     59.50 o 
   4   6   8       87.61       -4.47     59.80 o 
   6   6   8      833.23      955.05     87.58 o 
   8   6   8      100.37       20.14     69.55 o 
  10   6   8      547.03      484.21     90.03 o 
  12   6   8      643.88      750.50    103.22 o 
 -19   7   8      142.96      135.26     87.23 o 
 -17   7   8       84.09       87.38     66.88 o 
 -15   7   8       59.38       63.15     61.20 o 
 -13   7   8       74.55      179.48     74.80 o 
 -11   7   8       37.81      -11.86     61.40 o 
  -9   7   8      381.55      384.39     67.27 o 
  -7   7   8      277.18      470.32     88.17 o 
  -5   7   8      190.48       59.84     73.13 o 
  -3   7   8      521.54      440.34     86.98 o 
  -1   7   8      810.36      887.84     78.79 o 
   1   7   8       14.11      -49.19     56.33 o 
   3   7   8      150.35      147.42     70.43 o 
   5   7   8      416.54      336.07     74.92 o 
   7   7   8        3.01      -58.53     73.46 o 
   9   7   8      157.42      136.69     84.96 o 
 -16   8   8        4.82     -108.65     72.43 o 
 -14   8   8       16.01       -4.05     70.68 o 
 -12   8   8        6.58       -3.16    104.09 o 
 -10   8   8      210.29      121.33     71.47 o 
  -8   8   8       72.39       24.31     85.94 o 
  -6   8   8       33.16     -108.44     77.93 o 
  -4   8   8       35.72      -72.36     80.59 o 
  -2   8   8       81.30       55.13     66.05 o 
   0   8   8        0.53        5.38     66.08 o 
   2   8   8      119.98       15.14     71.76 o 
   4   8   8       20.31        3.66     73.60 o 
   6   8   8       42.48      -67.13     74.56 o 
   8   8   8       84.28       12.90     82.74 o 
 -13   9   8       12.48       26.99     77.22 o 
 -11   9   8        0.34      -32.41     95.15 o 
  -9   9   8      233.22      207.78    101.12 o 
  -7   9   8       17.78       20.31     95.61 o 
  -5   9   8      109.66       65.27     95.75 o 
  -3   9   8        1.76     -122.81     91.22 o 
  -1   9   8      158.93       72.47     94.75 o 
   1   9   8      136.55      -43.27    120.92 o 
   3   9   8      104.20       92.23    100.91 o 
   5   9   8        1.21      -59.97     98.69 o 
  -8  10   8      142.06      114.22    102.67 o 
  -6  10   8        3.81      -72.61    102.35 o 
  -4  10   8      185.17      205.65    104.93 o 
  -2  10   8       10.55      -29.22    101.03 o 
 -25   1   9       14.75       68.73    107.10 o 
 -23   1   9       38.25      115.01     97.96 o 
 -21   1   9      209.20      204.71    125.69 o 
 -19   1   9     1480.73     1359.16    116.81 o 
 -17   1   9      479.40      600.19     86.90 o 
 -15   1   9      137.67      205.15    106.25 o 
 -13   1   9      617.15      612.74     76.23 o 
 -11   1   9       14.74       43.79     77.08 o 
  -9   1   9     4725.73     4560.01    414.73 o 
  -7   1   9       82.45       92.09     45.04 o 
  -5   1   9       80.56       40.45     31.53 o 
  -3   1   9     2289.83     2434.60     65.23 o 
  -1   1   9     5700.58     5513.57     77.18 o 
   1   1   9      987.39     1106.16     78.39 o 
   3   1   9      104.28       53.69     31.23 o 
   5   1   9        8.48      -34.25     43.68 o 
   7   1   9     3947.56     3874.83    193.03 o 
   9   1   9        7.84      -26.85     55.10 o 
  11   1   9      264.30      361.20     76.55 o 
  13   1   9      497.88      424.19    105.20 o 
  15   1   9       41.33       81.95    100.03 o 
 -24   2   9      222.58      327.31    106.37 o 
 -22   2   9       28.70      -99.66     92.64 o 
 -20   2   9      142.71      116.99    196.05 o 
 -18   2   9     2015.22     1987.64    124.89 o 
 -16   2   9     1380.09     1217.03    101.87 o 
 -14   2   9     2550.36     2260.45    110.86 o 
 -12   2   9     1708.45     1669.55    100.77 o 
 -10   2   9      344.07      311.57     60.62 o 
  -8   2   9     1793.41     1644.44    106.25 o 
  -6   2   9     2932.11     2867.82     65.70 o 
  -4   2   9      494.94      475.51     36.39 o 
  -2   2   9    14320.71    14091.08    178.14 o 
   0   2   9       83.74      116.85     47.87 o 
   2   2   9       19.38      -59.80     49.07 o 
   4   2   9     3039.34     2780.29     86.07 o 
   6   2   9        7.83       15.52     39.41 o 
   8   2   9      716.33      752.15     76.20 o 
  10   2   9     1504.38     1628.64     97.58 o 
  12   2   9       70.97       61.31     70.10 o 
  14   2   9      818.05      980.30    100.21 o 
 -23   3   9       89.67      123.02    191.28 o 
 -21   3   9      462.51      647.61    110.45 o 
 -19   3   9       72.66      -20.70     85.82 o 
 -17   3   9     1285.51     1289.95    180.49 o 
 -15   3   9     3152.67     3589.36    215.32 o 
 -13   3   9       32.16       73.01    122.86 o 
 -11   3   9     2433.43     2324.54    174.84 o 
  -9   3   9     2871.70     2759.12    207.40 o 
  -7   3   9     1137.28     1112.86     60.98 o 
  -5   3   9     6339.46     6316.95    131.52 o 
  -3   3   9     2060.63     2052.84     72.82 o 
  -1   3   9     1282.94     1263.50     65.65 o 
   1   3   9     4959.19     4588.45    108.20 o 
   3   3   9       20.26       37.84     55.50 o 
   5   3   9      738.57      644.09     62.42 o 
   7   3   9     2262.97     2172.37     82.95 o 
   9   3   9       13.38      -57.09     59.81 o 
  11   3   9      791.63      856.77     88.20 o 
  13   3   9      480.87      563.11     89.21 o 
 -22   4   9        4.40      -31.31    130.47 o 
 -20   4   9       49.39        6.98     89.74 o 
 -18   4   9      178.31      381.58     95.64 o 
 -16   4   9        3.66       -4.53     70.65 o 
 -14   4   9       11.13      -99.17     66.12 o 
 -12   4   9     1283.47     1356.36    164.76 o 
 -10   4   9      612.68      817.49    141.66 o 
  -8   4   9       36.54       15.70     31.34 o 
  -6   4   9       78.32      138.52     35.19 o 
  -4   4   9      262.00      282.31     47.46 o 
  -2   4   9     1748.75     1850.90     75.81 o 
   0   4   9      324.63      358.52     54.86 o 
   2   4   9       10.04      -33.15     46.61 o 
   4   4   9     1919.83     1840.80     89.54 o 
   6   4   9       37.00       16.66     57.61 o 
   8   4   9      219.70      278.71     68.88 o 
  10   4   9      887.77      896.43     88.82 o 
  12   4   9        8.65       90.57    103.95 o 
 -21   5   9        6.47       37.78    110.67 o 
 -19   5   9       41.06       24.03     75.89 o 
 -17   5   9        0.06        2.87     67.97 o 
 -15   5   9        9.59       23.39     60.74 o 
 -13   5   9       61.41      -32.65     52.49 o 
 -11   5   9      632.46      751.80     69.14 o 
  -9   5   9        4.09       12.90     49.75 o 
  -7   5   9      845.05      773.28     50.12 o 
  -5   5   9       53.10       23.12     44.81 o 
  -3   5   9      240.01      223.86     62.76 o 
  -1   5   9      242.86      262.52     55.26 o 
   1   5   9       14.21      -28.92     52.24 o 
   3   5   9      133.04      135.02     58.51 o 
   5   5   9       64.49       89.22     64.28 o 
   7   5   9        1.01       30.61     67.80 o 
   9   5   9      348.56      387.39     94.72 o 
  11   5   9       35.56       26.73    111.02 o 
 -20   6   9       90.14      115.83     96.72 o 
 -18   6   9       26.98       59.49     74.42 o 
 -16   6   9        6.22       93.21     75.97 o 
 -14   6   9       33.08      -54.74     53.80 o 
 -12   6   9      306.80      284.08     53.79 o 
 -10   6   9        3.11       88.90     57.11 o 
  -8   6   9       15.53       -3.65     70.95 o 
  -6   6   9      216.15      113.41     74.33 o 
  -4   6   9      134.06      124.07     57.01 o 
  -2   6   9       99.91      208.26     61.42 o 
   0   6   9        2.17       -7.33     58.83 o 
   2   6   9       60.47       -4.02     56.93 o 
   4   6   9      723.27      828.12     86.17 o 
   6   6   9        1.94       -0.17     78.71 o 
   8   6   9        6.80      -16.88     75.17 o 
  10   6   9      158.96      222.70     86.70 o 
 -19   7   9        6.50     -105.44     70.29 o 
 -17   7   9      110.56        4.42     66.97 o 
 -15   7   9      230.45      110.24     74.33 o 
 -13   7   9      142.12       62.90     70.24 o 
 -11   7   9      214.56      266.67     68.72 o 
  -9   7   9      634.90      589.70     99.06 o 
  -7   7   9      315.48      139.42     83.74 o 
  -5   7   9      483.65      506.18     93.82 o 
  -3   7   9      407.86      344.49     69.31 o 
  -1   7   9      330.79      252.39     75.52 o 
   1   7   9      541.84      498.97     94.36 o 
   3   7   9       10.16       79.83     68.29 o 
   5   7   9       10.01       22.77     74.30 o 
   7   7   9      254.62      259.02     84.80 o 
   9   7   9      107.85      141.83     87.69 o 
 -16   8   9       18.34       42.05     81.35 o 
 -14   8   9       61.82      153.50     91.49 o 
 -12   8   9      274.08      260.83    100.82 o 
 -10   8   9       25.11       68.12     92.75 o 
  -8   8   9       36.54       99.70     93.87 o 
  -6   8   9       42.93       83.62     88.86 o 
  -4   8   9        2.30     -110.67     86.23 o 
  -2   8   9     1026.32     1010.27    116.87 o 
   0   8   9       39.07       97.03     70.09 o 
   2   8   9       49.04      -60.43     70.95 o 
   4   8   9      289.47      523.39     93.51 o 
   6   8   9        5.66       -8.20     82.00 o 
 -13   9   9        0.59     -191.95    195.88 o 
 -11   9   9       53.96       59.86    106.98 o 
  -9   9   9        8.48      175.00    105.77 o 
  -7   9   9        0.02       98.55    122.16 o 
  -5   9   9      111.05       97.03     98.52 o 
  -3   9   9       62.50       29.29     98.37 o 
  -1   9   9        0.13     -151.15    100.77 o 
   1   9   9      132.62      107.98     82.68 o 
   3   9   9        0.75      -32.63     91.31 o 
 -24   0  10       27.29       -3.18    145.67 o 
 -22   0  10      332.55       21.21    120.92 o 
 -20   0  10      638.91      674.25    152.39 o 
 -18   0  10      636.47      523.28    138.95 o 
 -16   0  10     1560.72     2170.54    176.08 o 
 -14   0  10     5338.04     5474.60    233.00 o 
 -12   0  10       39.23      -97.23     83.09 o 
 -10   0  10     8743.69     9939.42    311.49 o 
  -8   0  10      161.13       32.17     67.18 o 
  -6   0  10     2380.74     2247.61    117.03 o 
  -4   0  10    10442.16    10395.54    198.50 o 
  -2   0  10      292.63      347.19     45.81 o 
   0   0  10       19.56      -14.85     53.39 o 
   2   0  10     4536.49     4371.53    125.90 o 
   4   0  10       19.36       22.49     53.46 o 
   6   0  10     3443.92     3244.90    124.09 o 
   8   0  10      174.27      201.53    108.19 o 
  10   0  10        4.21     -178.90    120.21 o 
  12   0  10     1082.41     1556.75    191.99 o 
  14   0  10       85.19       20.51    129.76 o 
 -25   1  10       81.87       15.27    110.30 o 
 -23   1  10      265.22      448.61    150.62 o 
 -21   1  10       15.98      -13.61     91.24 o 
 -19   1  10       96.16      140.20     85.46 o 
 -17   1  10      853.29     1186.28    108.63 o 
 -15   1  10      147.39       67.39     71.42 o 
 -13   1  10      331.80      429.94    105.72 o 
 -11   1  10     2327.00     2471.48    134.00 o 
  -9   1  10      188.47      109.13     53.51 o 
  -7   1  10     1754.03     1839.18    102.18 o 
  -5   1  10      276.88      273.05     41.63 o 
  -3   1  10      135.22      152.72     31.98 o 
  -1   1  10     4749.22     4733.78    108.95 o 
   1   1  10       28.68      -15.86     30.50 o 
   3   1  10      723.86      653.87     60.83 o 
   5   1  10     4313.41     4151.30    132.32 o 
   7   1  10       43.64       32.47     58.14 o 
   9   1  10      298.90      323.27     69.02 o 
  11   1  10      460.12      592.40    106.72 o 
  13   1  10       47.16       -6.50    107.48 o 
 -24   2  10        0.84      -62.36    104.90 o 
 -22   2  10      129.54       68.83    102.87 o 
 -20   2  10       36.88     -102.94     84.31 o 
 -18   2  10      146.52      263.34     93.16 o 
 -16   2  10      154.27       61.17    101.83 o 
 -14   2  10       15.14      -36.62     65.62 o 
 -12   2  10      885.68     1086.32     87.26 o 
 -10   2  10      247.40      194.70     79.38 o 
  -8   2  10        3.02      -19.20     37.42 o 
  -6   2  10      636.31      695.67     44.27 o 
  -4   2  10       11.35        4.13     28.95 o 
  -2   2  10      711.79      737.96     43.18 o 
   0   2  10     1167.80     1071.58     63.36 o 
   2   2  10      263.11      296.31     49.94 o 
   4   2  10       20.90      109.60     67.65 o 
   6   2  10        3.62        5.03     53.15 o 
   8   2  10       21.52       17.67     58.07 o 
  10   2  10        4.51      -16.25     87.67 o 
  12   2  10       18.90      -95.62     70.68 o 
 -23   3  10        5.45       33.95    100.45 o 
 -21   3  10       32.11        2.24     87.93 o 
 -19   3  10       81.15       45.56     78.15 o 
 -17   3  10      102.27       30.88     79.13 o 
 -15   3  10       50.20      -41.72     73.59 o 
 -13   3  10        7.17       29.19     80.61 o 
 -11   3  10        3.91       -0.69     58.88 o 
  -9   3  10      475.23      392.48     42.67 o 
  -7   3  10       29.62       10.75     33.00 o 
  -5   3  10       23.29       24.95     41.41 o 
  -3   3  10     1260.24     1375.54     69.76 o 
  -1   3  10      125.71      193.21     50.53 o 
   1   3  10       17.13       23.67     45.79 o 
   3   3  10       10.81       11.33     48.92 o 
   5   3  10      399.21      331.95     61.52 o 
   7   3  10        3.94       15.43     59.17 o 
   9   3  10       28.98       58.13     65.50 o 
  11   3  10       24.14       11.97     70.23 o 
  13   3  10       16.44      106.82     78.03 o 
 -22   4  10       64.73       28.65    101.28 o 
 -20   4  10      426.23      265.88    148.14 o 
 -18   4  10        0.61      -92.03     82.63 o 
 -16   4  10      443.01      359.75     90.72 o 
 -14   4  10      761.42      677.38     92.11 o 
 -12   4  10      594.25      473.25     75.14 o 
 -10   4  10      144.41      111.32     48.49 o 
  -8   4  10      751.50      806.01     70.43 o 
  -6   4  10      116.83       52.44     46.70 o 
  -4   4  10      799.88      764.14     62.03 o 
  -2   4  10       84.99       18.46     47.18 o 
   0   4  10      195.81      210.26     91.89 o 
   2   4  10      854.04      913.30     74.49 o 
   4   4  10      188.19      123.87     60.21 o 
   6   4  10       34.33       41.69     65.79 o 
   8   4  10      266.46      319.29     75.01 o 
  10   4  10       50.54        0.83     75.53 o 
  12   4  10      249.08       64.30    101.93 o 
 -21   5  10       61.14       -7.32    100.63 o 
 -19   5  10      358.43      370.21    108.12 o 
 -17   5  10      704.06      923.57    113.98 o 
 -15   5  10       51.10       19.07     76.61 o 
 -13   5  10      211.91      180.87     76.22 o 
 -11   5  10      353.82      409.02     64.52 o 
  -9   5  10       32.66      -70.07     52.93 o 
  -7   5  10     3456.52     3507.97    210.32 o 
  -5   5  10     1303.59     1303.34     77.11 o 
  -3   5  10       23.77      -64.79     50.83 o 
  -1   5  10     2499.91     2787.62    143.90 o 
   1   5  10        1.35      -35.68     54.01 o 
   3   5  10      194.54      206.27     62.91 o 
   5   5  10      977.81     1210.98     92.94 o 
   7   5  10        0.12       26.03    102.72 o 
   9   5  10      746.45      774.95    115.52 o 
  11   5  10       44.43       20.49    107.51 o 
 -20   6  10      853.52     1006.62    154.93 o 
 -18   6  10      296.45      151.51     81.65 o 
 -16   6  10       63.14       99.11     75.52 o 
 -14   6  10       89.44      165.05     68.03 o 
 -12   6  10       29.25        0.32     61.68 o 
 -10   6  10      324.05      255.77    107.84 o 
  -8   6  10        4.36       20.55     78.34 o 
  -6   6  10       77.74      -25.38     74.36 o 
  -4   6  10     2853.05     3339.17    143.44 o 
  -2   6  10      688.28      740.71    111.42 o 
   0   6  10       69.19       60.27     58.91 o 
   2   6  10      765.79      559.23     79.53 o 
   4   6  10       16.34      -27.30     67.92 o 
   6   6  10      744.14      600.88     99.63 o 
   8   6  10      646.04      617.16    100.71 o 
 -19   7  10      428.70      377.77     80.39 o 
 -17   7  10      111.47       40.94     77.76 o 
 -15   7  10        3.69      -24.69     71.46 o 
 -13   7  10        1.49       88.28     67.60 o 
 -11   7  10      188.93      140.46     99.71 o 
  -9   7  10       36.01      -37.31     84.06 o 
  -7   7  10      144.48      262.05    114.91 o 
  -5   7  10      464.92      657.22     99.65 o 
  -3   7  10      464.23      427.68     74.30 o 
  -1   7  10      405.72      298.71     75.15 o 
   1   7  10      437.35      348.61     78.63 o 
   3   7  10        4.75      -69.12     70.49 o 
   5   7  10      104.91      220.86     82.12 o 
   7   7  10       50.23      -85.12     78.62 o 
 -16   8  10        3.37       15.58     78.89 o 
 -14   8  10        9.60      -38.83     97.62 o 
 -12   8  10       67.71       19.79     94.48 o 
 -10   8  10        0.07      -57.62     94.84 o 
  -8   8  10        0.62       42.50     91.04 o 
  -6   8  10      105.17       63.58    100.08 o 
  -4   8  10       11.91       45.81     93.36 o 
  -2   8  10      189.29       74.97    123.57 o 
   0   8  10       28.01       41.31     75.56 o 
   2   8  10        3.16     -112.14     74.76 o 
   4   8  10       73.32      -46.92     79.65 o 
 -11   9  10       82.58      -18.55    113.85 o 
  -9   9  10       33.71      -28.04    102.49 o 
  -7   9  10       11.59     -110.28    171.48 o 
  -5   9  10        4.50       73.79    102.64 o 
  -3   9  10        3.27       58.30    104.49 o 
  -1   9  10       45.32      -97.84    120.21 o 
 -25   1  11       25.65      -84.33    171.30 o 
 -23   1  11        0.35      -10.68    108.73 o 
 -21   1  11      159.09       67.10     94.88 o 
 -19   1  11       42.99       79.16     89.10 o 
 -17   1  11      135.72       35.61     78.70 o 
 -15   1  11       70.54       -2.59     74.57 o 
 -13   1  11      445.01      582.68    119.15 o 
 -11   1  11     1118.45     1240.63    183.68 o 
  -9   1  11      652.15      619.52     69.42 o 
  -7   1  11      300.75      290.36     47.09 o 
  -5   1  11      236.25      181.20     36.10 o 
  -3   1  11     1489.98     1382.37     64.42 o 
  -1   1  11        0.55       -4.20     32.98 o 
   1   1  11      347.03      330.49     66.20 o 
   3   1  11     1240.19     1209.20     75.24 o 
   5   1  11        8.34       28.41     55.03 o 
   7   1  11      177.76      196.94     64.57 o 
   9   1  11       18.16      -83.00     84.17 o 
  11   1  11       37.02     -137.03     91.36 o 
 -24   2  11       41.23      103.52    113.49 o 
 -22   2  11      532.55      751.93    113.84 o 
 -20   2  11       72.42      113.53     93.31 o 
 -18   2  11      303.48      392.64     96.77 o 
 -16   2  11      815.51      916.44    150.27 o 
 -14   2  11      106.51      179.24    147.97 o 
 -12   2  11     2847.06     2759.06    117.42 o 
 -10   2  11      584.25      647.63     97.76 o 
  -8   2  11      164.21      198.30     40.54 o 
  -6   2  11     4232.45     4122.02    139.47 o 
  -4   2  11       10.30      -12.74     32.26 o 
  -2   2  11       87.05       42.09     43.37 o 
   0   2  11     2688.47     2591.86    116.81 o 
   2   2  11        1.22       67.11     64.02 o 
   4   2  11     1607.46     1615.98     88.85 o 
   6   2  11      190.20      112.49     62.13 o 
   8   2  11      116.12       93.02     69.21 o 
  10   2  11      762.77      756.63    114.21 o 
  12   2  11      101.08       31.13     98.24 o 
 -23   3  11       32.46      113.86    128.34 o 
 -21   3  11      542.75      767.04    112.31 o 
 -19   3  11      213.90      433.34    121.45 o 
 -17   3  11       13.04       27.00     79.49 o 
 -15   3  11       73.96      241.21     85.11 o 
 -13   3  11      281.41      258.73    102.89 o 
 -11   3  11       63.01       -0.53     77.43 o 
  -9   3  11     1708.92     1914.93    115.59 o 
  -7   3  11     1002.87     1254.22     76.31 o 
  -5   3  11       18.86      -34.45     45.78 o 
  -3   3  11      327.89      443.87     92.55 o 
  -1   3  11      179.97      240.45     55.13 o 
   1   3  11      348.92      228.10     68.32 o 
   3   3  11     1362.91     1426.16    151.48 o 
   5   3  11      122.51      124.80    126.05 o 
   7   3  11      705.86      648.78     76.71 o 
   9   3  11      457.15      567.81     90.76 o 
  11   3  11        6.56      -39.54     71.81 o 
 -22   4  11      112.22      164.71    107.87 o 
 -20   4  11       21.07      -77.43    130.82 o 
 -18   4  11       23.95      -15.85     96.52 o 
 -16   4  11       19.09       43.20     80.39 o 
 -14   4  11       85.27       94.38    126.58 o 
 -12   4  11     1834.68     2164.28     93.80 o 
 -10   4  11        2.99      -51.41     48.44 o 
  -8   4  11      118.19       49.56     49.26 o 
  -6   4  11     1783.69     1899.54     80.44 o 
  -4   4  11      155.75       34.86     56.88 o 
  -2   4  11      629.45      571.39     61.57 o 
   0   4  11     1195.62     1331.71     82.52 o 
   2   4  11       38.52       -4.22     56.52 o 
   4   4  11      470.34      458.62     73.12 o 
   6   4  11       16.09       35.21     84.58 o 
   8   4  11      133.86      193.06     74.24 o 
  10   4  11      239.83      191.40     84.92 o 
 -21   5  11        9.84      -29.14    105.86 o 
 -19   5  11       18.35        6.07     93.72 o 
 -17   5  11       41.80       11.62     86.40 o 
 -15   5  11        2.33      -61.83     74.32 o 
 -13   5  11      395.18      398.97     69.36 o 
 -11   5  11       20.10       63.08     76.12 o 
  -9   5  11      180.74       13.57     74.03 o 
  -7   5  11       26.26       44.17     72.23 o 
  -5   5  11      527.32      684.10     69.27 o 
  -3   5  11        0.19      -80.87     53.91 o 
  -1   5  11       26.57      -40.75     73.15 o 
   1   5  11        3.46      -29.88     61.28 o 
   3   5  11       24.15      -25.28     64.29 o 
   5   5  11       68.81       16.54     73.50 o 
   7   5  11      145.09      139.67    101.09 o 
   9   5  11       10.55       -8.28     78.55 o 
 -20   6  11       44.43      226.78    169.18 o 
 -18   6  11        3.46       62.42     93.56 o 
 -16   6  11       33.07       44.88     70.73 o 
 -14   6  11      120.61      -58.44     73.39 o 
 -12   6  11        1.44       12.33     82.33 o 
 -10   6  11      312.89      264.55     91.10 o 
  -8   6  11        3.37        6.20     81.47 o 
  -6   6  11      554.33      606.83    100.87 o 
  -4   6  11      534.21      564.62     74.72 o 
  -2   6  11       17.77       29.57     65.86 o 
   0   6  11      196.40       38.48     65.06 o 
   2   6  11      178.37      145.04     73.06 o 
   4   6  11        5.75      -78.87     72.68 o 
   6   6  11      117.19      181.77     86.64 o 
 -17   7  11       11.76       12.26     82.48 o 
 -15   7  11       79.13       -2.21     98.55 o 
 -13   7  11       96.34      -30.31    112.43 o 
 -11   7  11       64.80      147.79    100.00 o 
  -9   7  11      254.39      345.52    103.21 o 
  -7   7  11        1.64      -38.16     90.58 o 
  -5   7  11        3.24       18.68    115.62 o 
  -3   7  11      146.93       55.75     71.17 o 
  -1   7  11        8.10      -31.48     70.45 o 
   1   7  11      119.86       55.50     75.08 o 
   3   7  11      118.37      164.99    152.28 o 
   5   7  11        0.56      -55.53     82.79 o 
 -14   8  11       40.64       -4.39    102.35 o 
 -12   8  11      382.84      408.05    110.45 o 
 -10   8  11       16.59       59.64    101.31 o 
  -8   8  11        0.44       -9.62    105.01 o 
  -6   8  11      149.79      265.48    174.13 o 
  -4   8  11       31.99      -36.57     92.12 o 
  -2   8  11       38.79      -29.10    161.76 o 
   0   8  11      278.69      251.42     84.66 o 
   2   8  11       24.27       55.29     84.75 o 
  -7   9  11        0.97      -11.97    139.13 o 
  -5   9  11        2.98      -11.05    106.61 o 
 -24   0  12       10.27       62.58    166.88 o 
 -22   0  12       37.44      126.22    151.33 o 
 -20   0  12      280.76      317.15    151.68 o 
 -18   0  12      133.43       56.92    121.27 o 
 -16   0  12      364.69      388.21    132.94 o 
 -14   0  12     5033.03     5533.65    251.74 o 
 -12   0  12     2663.23     2495.46    191.63 o 
 -10   0  12      790.32      784.91    134.35 o 
  -8   0  12     1618.62     1526.34    120.21 o 
  -6   0  12     1584.88     1720.14     81.84 o 
  -4   0  12      893.33      876.13    100.77 o 
  -2   0  12     1588.35     1497.35    115.62 o 
   0   0  12       37.07       78.45     58.67 o 
   2   0  12     3173.96     3150.62    184.91 o 
   4   0  12      369.25       90.16    100.06 o 
   6   0  12      978.62      843.25    149.91 o 
   8   0  12     1793.94     1845.61    187.04 o 
  10   0  12      280.99      495.34    145.67 o 
 -23   1  12        6.99        1.15    111.70 o 
 -21   1  12      256.16      338.14    153.80 o 
 -19   1  12        3.49      165.22     97.76 o 
 -17   1  12      178.32      342.47    126.22 o 
 -15   1  12     1516.30     1840.22    128.99 o 
 -13   1  12     2461.09     2269.66    123.82 o 
 -11   1  12       23.18       69.88     71.42 o 
  -9   1  12      131.16      222.79    136.65 o 
  -7   1  12        7.50      -61.62     45.23 o 
  -5   1  12     1253.39     1366.17     66.72 o 
  -3   1  12       11.06       15.26     36.69 o 
  -1   1  12      762.28      839.41     80.79 o 
   1   1  12      500.38      592.08     94.58 o 
   3   1  12      332.24      212.02     57.92 o 
   5   1  12        8.56       17.22     79.79 o 
   7   1  12      559.32      671.52    147.08 o 
   9   1  12        5.51      -28.00     94.12 o 
  11   1  12      249.98      532.63    121.25 o 
 -24   2  12        4.79       88.65    111.04 o 
 -22   2  12        2.78      -79.80    100.60 o 
 -20   2  12        2.72       71.16     93.90 o 
 -18   2  12        0.61     -100.64     84.86 o 
 -16   2  12       30.56       32.88    114.20 o 
 -14   2  12     1360.89     1312.20    106.96 o 
 -12   2  12      146.17      141.00    106.42 o 
 -10   2  12       73.69      -41.19     51.15 o 
  -8   2  12      372.38      404.45     55.38 o 
  -6   2  12       19.02      -32.06     35.21 o 
  -4   2  12      344.27      348.43     72.04 o 
  -2   2  12     2384.17     2248.05     84.47 o 
   0   2  12      340.10      429.69     73.74 o 
   2   2  12      265.18      252.48     71.38 o 
   4   2  12       10.17      -67.01     58.33 o 
   6   2  12        0.04       17.34     64.04 o 
   8   2  12       99.92       68.14     94.88 o 
  10   2  12        3.31      -20.39    100.67 o 
 -23   3  12        0.32      203.79    114.79 o 
 -21   3  12       30.09       34.98     97.54 o 
 -19   3  12       37.83       62.05     90.67 o 
 -17   3  12       85.55       40.68     82.24 o 
 -15   3  12       14.01      -24.40     77.77 o 
 -13   3  12      402.06      473.66     85.48 o 
 -11   3  12      301.16      292.53     60.96 o 
  -9   3  12       11.53       14.58     49.14 o 
  -7   3  12      192.33      213.66     53.18 o 
  -5   3  12     1747.44     1643.26     84.37 o 
  -3   3  12       22.26      -41.60     50.99 o 
  -1   3  12      153.53       75.15     75.12 o 
   1   3  12      154.44      120.25     76.77 o 
   3   3  12        2.50       70.90     96.70 o 
   5   3  12        1.82      -18.35     65.43 o 
   7   3  12        0.45      -31.79     65.22 o 
   9   3  12        0.45       69.78     88.70 o 
 -22   4  12        2.69     -118.42     98.09 o 
 -20   4  12       22.27       81.03    101.49 o 
 -18   4  12       88.33       35.68     88.92 o 
 -16   4  12       60.68      -66.54     88.39 o 
 -14   4  12      311.91      260.58     81.48 o 
 -12   4  12      342.81      392.78     94.91 o 
 -10   4  12       40.04       81.82     75.32 o 
  -8   4  12       80.68       57.37     60.48 o 
  -6   4  12       42.05        6.23     54.23 o 
  -4   4  12      211.26      196.59     57.98 o 
  -2   4  12      607.74      590.60     89.72 o 
   0   4  12        2.12        7.86     60.97 o 
   2   4  12      425.24      422.66    102.97 o 
   4   4  12       48.61      -65.42     85.00 o 
   6   4  12       53.93       73.75     88.49 o 
   8   4  12      538.47      610.60     90.37 o 
 -21   5  12       88.03      -96.09    179.96 o 
 -19   5  12       21.01      -86.57     94.18 o 
 -17   5  12      239.33      272.54     96.35 o 
 -15   5  12       18.11        3.74     74.55 o 
 -13   5  12        2.87      -21.39     82.50 o 
 -11   5  12      817.21      719.84    103.53 o 
  -9   5  12       29.00      -25.08     74.09 o 
  -7   5  12       20.26       53.02     74.35 o 
  -5   5  12      516.05      726.92     90.75 o 
  -3   5  12       17.48      -37.09     59.55 o 
  -1   5  12      175.96      170.60     68.29 o 
   1   5  12       69.68       25.77     87.41 o 
   3   5  12      105.20       89.83     88.00 o 
   5   5  12      383.50      400.58    109.43 o 
   7   5  12        2.51      -29.88     98.09 o 
 -18   6  12        1.13     -135.33     90.52 o 
 -16   6  12        4.15       -6.49     72.33 o 
 -14   6  12      130.93       64.25     95.44 o 
 -12   6  12       36.97      -10.67     91.02 o 
 -10   6  12        0.96     -115.44     83.18 o 
  -8   6  12      354.47      360.04     95.03 o 
  -6   6  12      220.48      463.35    102.21 o 
  -4   6  12      592.61      616.51     82.13 o 
  -2   6  12       67.00      153.59    121.62 o 
   0   6  12      134.76      184.37     74.33 o 
   2   6  12      171.25      242.31     82.80 o 
   4   6  12      171.43      292.43     86.62 o 
 -17   7  12        3.42       69.09    122.16 o 
 -15   7  12        0.46      -61.08    102.89 o 
 -13   7  12        2.32      -59.01    102.00 o 
 -11   7  12        4.12       63.14     95.15 o 
  -9   7  12       77.42        3.12     95.39 o 
  -7   7  12        7.88      -90.87     96.56 o 
  -5   7  12      144.26      206.06    107.11 o 
  -3   7  12        6.93       29.39     91.77 o 
  -1   7  12       10.28      -62.26     72.80 o 
   1   7  12        2.17     -104.97     72.72 o 
   3   7  12       29.03       25.88     83.62 o 
 -12   8  12       47.11       57.33    110.12 o 
 -10   8  12        3.87       12.79    107.22 o 
  -8   8  12        6.85      -77.25    102.75 o 
  -6   8  12        0.24      -33.94    110.50 o 
  -4   8  12       26.11      -56.69    126.93 o 
  -2   8  12       27.91       64.92    108.38 o 
 -23   1  13      151.48      -29.83    168.83 o 
 -21   1  13      120.60       14.26    104.25 o 
 -19   1  13       31.17       -2.80     96.75 o 
 -17   1  13        5.86      -63.51     92.62 o 
 -15   1  13      170.60       81.39     89.95 o 
 -13   1  13      956.89     1134.94    162.29 o 
 -11   1  13      255.80      426.48     81.14 o 
  -9   1  13       11.55        9.75     61.02 o 
  -7   1  13     1847.10     1632.48     73.93 o 
  -5   1  13      100.25        6.22     58.87 o 
  -3   1  13       10.21       51.26     65.39 o 
  -1   1  13       90.98      125.94     63.85 o 
   1   1  13      671.40      782.48     74.48 o 
   3   1  13      649.50      639.12     97.82 o 
   5   1  13        7.30       57.01     87.85 o 
   7   1  13       18.30      -45.24     90.14 o 
   9   1  13      128.69      193.84    126.22 o 
 -22   2  13      469.73      536.85    126.42 o 
 -20   2  13        3.55       31.73    104.76 o 
 -18   2  13       78.20     -112.38     88.49 o 
 -16   2  13      114.65       -7.42    128.34 o 
 -14   2  13       99.49       66.02     80.61 o 
 -12   2  13       73.36       88.12     97.23 o 
 -10   2  13      380.64      382.68     81.47 o 
  -8   2  13       21.69       34.87     50.47 o 
  -6   2  13     1744.50     1618.63     82.09 o 
  -4   2  13       30.26      -21.47     48.78 o 
  -2   2  13       23.29      -79.77    114.38 o 
   0   2  13      389.44      436.90     95.46 o 
   2   2  13      500.03      426.27     87.33 o 
   4   2  13       18.58      -78.23     64.63 o 
   6   2  13      669.77      750.38    316.97 o 
   8   2  13      112.78      121.91    148.32 o 
 -21   3  13       40.47      -65.88     97.20 o 
 -19   3  13       95.58      205.29    102.59 o 
 -17   3  13      216.94      372.69    168.83 o 
 -15   3  13       25.84       -6.35     82.23 o 
 -13   3  13      100.88      158.05     78.93 o 
 -11   3  13       16.78       36.72     71.57 o 
  -9   3  13      240.43      185.46     57.76 o 
  -7   3  13      886.61     1033.94     74.62 o 
  -5   3  13        4.37      -74.91     49.94 o 
  -3   3  13      182.15      151.70     57.97 o 
  -1   3  13       42.36       36.70     71.39 o 
   1   3  13       79.92      102.22     72.89 o 
   3   3  13      466.74      399.27     91.50 o 
   5   3  13       95.40       57.01     71.69 o 
   7   3  13        4.70       79.62     78.21 o 
 -20   4  13        3.08       73.71    107.83 o 
 -18   4  13        0.48      -69.18     89.23 o 
 -16   4  13      691.69      794.01    111.09 o 
 -14   4  13        4.34      -22.95    111.73 o 
 -12   4  13        9.99      -28.81     82.33 o 
 -10   4  13      285.19      436.80     89.54 o 
  -8   4  13      155.01       80.40     59.51 o 
  -6   4  13      222.85      130.03     63.86 o 
  -4   4  13      685.34      696.55     76.63 o 
  -2   4  13      604.76      681.49     76.07 o 
   0   4  13      158.15      117.78     82.39 o 
   2   4  13       50.66      -44.06     85.25 o 
   4   4  13      102.22      142.33     93.94 o 
   6   4  13      119.21       21.35     72.10 o 
 -19   5  13        7.56       31.89    105.50 o 
 -17   5  13       42.21        1.93     78.67 o 
 -15   5  13        0.01        9.73     95.58 o 
 -13   5  13      109.06       -5.21     83.00 o 
 -11   5  13       21.60       60.32     87.84 o 
  -9   5  13        3.66      -19.29     82.11 o 
  -7   5  13       36.42      -76.49     74.05 o 
  -5   5  13        0.85      -19.18     61.01 o 
  -3   5  13        3.86       -5.48     66.49 o 
  -1   5  13       25.61      -21.37     63.60 o 
   1   5  13        5.56      -16.88     70.42 o 
   3   5  13        0.87      -33.22     90.60 o 
   5   5  13       24.29      -43.67     89.49 o 
 -18   6  13        0.77     -145.07    112.95 o 
 -16   6  13       17.63     -105.80    109.78 o 
 -14   6  13        3.15     -108.55     97.20 o 
 -12   6  13        3.09       26.26     95.91 o 
 -10   6  13        6.49      -76.92     91.01 o 
  -8   6  13       27.53       28.41     91.82 o 
  -6   6  13       17.87      -43.69     90.51 o 
  -4   6  13        1.87      -32.52     64.49 o 
  -2   6  13       26.73       92.49     75.13 o 
   0   6  13       53.22      -67.36     74.69 o 
   2   6  13       17.70      -79.89     78.88 o 
 -15   7  13        6.63       10.67    108.62 o 
 -13   7  13       68.57      -33.98     99.48 o 
 -11   7  13        3.16      107.33    108.37 o 
  -9   7  13       36.51      -71.06    156.45 o 
  -7   7  13      220.04      173.15    104.60 o 
  -5   7  13       17.99     -123.70     93.43 o 
  -3   7  13      134.27      102.43    103.75 o 
  -1   7  13       31.97      109.59     86.72 o 
 -22   0  14       45.87      -22.98    164.76 o 
 -20   0  14       42.19     -133.65    145.32 o 
 -18   0  14      435.20      737.89    171.48 o 
 -16   0  14      171.50      491.81    161.93 o 
 -14   0  14     1491.72     1569.83    191.28 o 
 -12   0  14      421.08      717.74    143.90 o 
 -10   0  14        3.72       14.51     68.60 o 
  -8   0  14      451.69      449.73    103.59 o 
  -6   0  14      403.43      461.05    100.06 o 
  -4   0  14        7.21      -74.60     78.85 o 
  -2   0  14     1871.41     1766.76    167.24 o 
   0   0  14     1061.45     1254.10    157.34 o 
   2   0  14      261.06      304.77    137.18 o 
   4   0  14       25.52     -175.01    116.68 o 
   6   0  14      177.84      109.96    140.37 o 
 -23   1  14        4.18       -9.41    265.35 o 
 -21   1  14       37.49      223.89    116.35 o 
 -19   1  14       71.37       79.74    104.35 o 
 -17   1  14        1.94       -2.50    102.09 o 
 -15   1  14      227.15      120.65     92.07 o 
 -13   1  14       11.59      -61.87    126.93 o 
 -11   1  14        9.70        6.96     68.20 o 
  -9   1  14        9.96      -64.69     48.69 o 
  -7   1  14      414.14      600.59     77.30 o 
  -5   1  14      145.33       17.40     64.38 o 
  -3   1  14        7.33      -74.64     63.90 o 
  -1   1  14        1.92      -58.32     69.22 o 
   1   1  14      635.66      696.29    101.63 o 
   3   1  14       19.97      -28.24     84.62 o 
   5   1  14        0.61      -25.75     98.82 o 
   7   1  14       65.93       26.35    108.37 o 
 -22   2  14       48.32      -63.27    110.00 o 
 -20   2  14       21.74     -142.42     94.95 o 
 -18   2  14       44.25       57.84     95.16 o 
 -16   2  14       16.29      -68.24    133.29 o 
 -14   2  14        2.72       39.55     84.13 o 
 -12   2  14       61.33      -49.77     73.09 o 
 -10   2  14        4.17       91.79     59.36 o 
  -8   2  14        2.03      -34.47     51.99 o 
  -6   2  14      697.39      629.54     67.44 o 
  -4   2  14       39.39      -12.64     67.46 o 
  -2   2  14       58.69      116.36     93.16 o 
   0   2  14       38.32      130.88     77.13 o 
   2   2  14       53.80      125.99     68.19 o 
   4   2  14        5.79      -12.76     92.13 o 
   6   2  14       27.00      125.50    100.23 o 
 -21   3  14        0.12      -66.11    104.30 o 
 -19   3  14        3.37      133.99    103.00 o 
 -17   3  14       43.05      -80.50     95.48 o 
 -15   3  14       53.94     -140.72    118.09 o 
 -13   3  14       15.29      -25.08     79.58 o 
 -11   3  14        3.66      -56.68     76.24 o 
  -9   3  14       97.26      -19.24     56.59 o 
  -7   3  14        0.98       23.60     56.69 o 
  -5   3  14       43.57        6.90     87.88 o 
  -3   3  14      112.17      214.81     80.33 o 
  -1   3  14      136.25       15.66     76.05 o 
   1   3  14        7.33      -58.21     81.04 o 
   3   3  14        0.57      -36.17     85.33 o 
   5   3  14        1.67       39.49     79.36 o 
 -20   4  14        1.41       -1.05    104.97 o 
 -18   4  14       76.46        8.00    135.59 o 
 -16   4  14        2.83       11.20     99.15 o 
 -14   4  14       34.88      118.84     92.67 o 
 -12   4  14       73.15       10.48     89.77 o 
 -10   4  14        1.36       48.36    111.37 o 
  -8   4  14      264.78      209.54     65.03 o 
  -6   4  14       12.95      -70.95     68.73 o 
  -4   4  14       10.77       27.98     65.02 o 
  -2   4  14      148.08      104.60     82.36 o 
   0   4  14       12.46     -145.00    132.76 o 
   2   4  14        1.23     -129.09     89.88 o 
   4   4  14      241.28      272.36    103.84 o 
 -17   5  14        0.42      -69.58    105.75 o 
 -15   5  14        2.91       24.95     98.11 o 
 -13   5  14        2.50      -15.03     94.64 o 
 -11   5  14      199.69      227.73    100.68 o 
  -9   5  14      469.74      728.59    205.60 o 
  -7   5  14        0.61      -43.65     84.32 o 
  -5   5  14      148.74      208.37     76.80 o 
  -3   5  14       45.52      103.58     69.17 o 
  -1   5  14        0.12      -63.26     85.82 o 
   1   5  14      286.09      303.15    104.66 o 
   3   5  14      162.17      414.17    163.35 o 
 -16   6  14       68.95       32.55    111.02 o 
 -14   6  14       65.68      -44.22    106.15 o 
 -12   6  14      148.09      161.78    102.70 o 
 -10   6  14      216.02      305.65    108.02 o 
  -8   6  14      240.24      356.94    108.23 o 
  -6   6  14      188.27      181.12     96.94 o 
  -4   6  14      119.34       22.76     73.79 o 
  -2   6  14       52.34       -7.49     76.57 o 
   0   6  14       58.80       79.20    102.63 o 
 -11   7  14        0.09      -99.15    108.92 o 
  -9   7  14       88.08      121.52    108.13 o 
  -7   7  14      164.81      106.36    109.73 o 
  -5   7  14      146.95      142.29    106.61 o 
 -21   1  15        0.44      -81.21    110.10 o 
 -19   1  15        1.65     -133.51    102.92 o 
 -17   1  15      183.88      175.79    280.38 o 
 -15   1  15       13.47      -82.35    141.60 o 
 -11   1  15       51.42      -51.04     68.48 o 
  -9   1  15        1.06      -83.79     96.52 o 
  -7   1  15       55.16      -44.40     63.86 o 
  -5   1  15        0.87       -7.98    108.19 o 
  -3   1  15        8.22      118.77     75.15 o 
  -1   1  15        1.43      -34.39     82.55 o 
   1   1  15      132.64       92.32     90.27 o 
   3   1  15       77.44       54.19     85.78 o 
 -20   2  15        1.25      -46.62    112.96 o 
 -18   2  15      114.25      107.79    103.71 o 
 -16   2  15      147.66       45.26    146.02 o 
 -14   2  15      131.71      183.85    126.58 o 
 -12   2  15       67.34      133.93     85.30 o 
 -10   2  15      267.30      189.24     70.11 o 
  -8   2  15      140.19      185.40     78.74 o 
  -6   2  15       25.94      -35.64    131.17 o 
  -4   2  15      721.55      645.22     97.73 o 
  -2   2  15      521.94      567.99    100.59 o 
   0   2  15       17.83       50.34     81.62 o 
   2   2  15      120.70      207.28    101.92 o 
   4   2  15       62.21       21.53    138.60 o 
 -19   3  15        2.15       15.33    102.68 o 
 -17   3  15      144.39      112.79    143.90 o 
 -15   3  15       19.27      -66.03     90.84 o 
 -13   3  15       90.77       77.41     88.73 o 
 -11   3  15      220.36      101.25     87.95 o 
  -9   3  15       22.05       -6.79     61.98 o 
  -7   3  15        5.49      -38.37     60.71 o 
  -5   3  15       38.66       81.39     82.14 o 
  -3   3  15        9.47      -28.80     75.81 o 
  -1   3  15      348.29      232.09     90.81 o 
   1   3  15       70.78       48.19     90.25 o 
   3   3  15        4.12       97.94     78.25 o 
 -18   4  15       83.83      -83.44    142.13 o 
 -16   4  15      129.82       41.79    119.86 o 
 -14   4  15       27.14        6.95     97.72 o 
 -12   4  15      200.53      217.82    101.96 o 
 -10   4  15       22.73       71.56     88.02 o 
  -8   4  15        1.18       30.85     92.81 o 
  -6   4  15       32.93      115.85     69.39 o 
  -4   4  15       24.14       81.37     84.24 o 
  -2   4  15       41.10      -11.15     86.36 o 
   0   4  15       20.15       29.55     90.47 o 
   2   4  15       37.49      -23.39     94.08 o 
 -17   5  15       13.26      -70.76    113.67 o 
 -15   5  15      117.64      296.34    117.49 o 
 -13   5  15       30.54       72.47     98.47 o 
 -11   5  15       62.19        3.22     95.50 o 
  -9   5  15       15.56       43.38    152.74 o 
  -7   5  15       65.27      102.57     95.42 o 
  -5   5  15        7.74        5.53     79.97 o 
  -3   5  15        0.08      -18.35     94.25 o 
  -1   5  15        9.15       34.07     98.71 o 
 -12   6  15        0.12      -49.82    104.58 o 
 -10   6  15       97.77       43.30    106.19 o 
  -8   6  15      147.59       58.99    109.24 o 
  -6   6  15       16.87      -24.38     95.19 o 
  -4   6  15       27.74     -113.59    103.21 o 
 -20   0  16       99.50      138.24    175.01 o 
 -18   0  16      758.90      770.42    192.69 o 
 -16   0  16      359.64      208.96    167.24 o 
 -12   0  16        9.35      -41.01     91.22 o 
 -10   0  16      624.76      882.50    136.12 o 
  -8   0  16       10.54       91.93     93.34 o 
  -4   0  16      561.01      396.70    133.29 o 
  -2   0  16        1.53      -69.65    122.33 o 
   0   0  16      229.15       20.86    127.28 o 
   2   0  16     1107.28      966.65    184.21 o 
 -19   1  16      518.65      453.19    134.48 o 
 -17   1  16      217.17       55.73    115.97 o 
 -15   1  16       66.30      -48.79    137.89 o 
 -13   1  16       20.66      -23.34    109.61 o 
 -11   1  16        4.03      -26.87    103.59 o 
  -9   1  16      210.43      129.05     77.25 o 
  -7   1  16        7.94      -83.70     74.43 o 
  -5   1  16      103.54       53.85     77.44 o 
  -3   1  16      119.49       97.58    137.89 o 
  -1   1  16      305.72      153.16     95.87 o 
   1   1  16        0.93      -97.75     97.12 o 
 -18   2  16      104.48      115.62    156.28 o 
 -14   2  16        5.48      -36.89     84.82 o 
 -12   2  16        0.20       20.68     85.64 o 
 -10   2  16        1.84      -36.34     75.98 o 
  -8   2  16       46.66       60.17     79.72 o 
  -6   2  16       63.97      102.83     81.33 o 
  -4   2  16       53.61      155.55     86.18 o 
  -2   2  16       40.65      -75.55     78.07 o 
   0   2  16       11.40      -15.19    175.19 o 
 -17   3  16       10.34     -153.40    102.27 o 
 -15   3  16        0.93       82.48    102.58 o 
 -13   3  16        8.43       90.27     96.38 o 
 -11   3  16       13.30       46.45     90.24 o 
  -9   3  16      100.35       70.76    129.40 o 
  -7   3  16        7.07      -39.03     81.66 o 
  -5   3  16        4.54       23.01     85.96 o 
  -3   3  16        1.76       -1.14     83.72 o 
  -1   3  16       14.01      -26.91     89.01 o 
 -16   4  16        7.70      -32.02    106.78 o 
 -14   4  16        8.21       46.26    104.35 o 
 -12   4  16        1.95       52.56     97.06 o 
 -10   4  16       18.41       61.24     92.04 o 
  -8   4  16        7.87       63.96     91.20 o 
  -6   4  16       50.17      -75.93     89.99 o 
  -4   4  16        3.21       -8.46     92.89 o 
  -2   4  16       15.93      -20.46     91.71 o 
 -13   5  16        4.69      -70.71    106.86 o 
 -11   5  16       17.56     -129.00     96.96 o 
  -9   5  16      208.93      251.55    102.75 o 
  -7   5  16       21.74       47.63     98.81 o 
  -5   5  16        2.31      -77.65     99.48 o 
 -17   1  17       11.36       15.56    151.33 o 
 -15   1  17        4.02       14.50    112.08 o 
 -13   1  17        0.13      -11.67    109.96 o 
 -11   1  17      199.93       86.62    121.98 o 
  -9   1  17       22.79       59.84    169.00 o 
  -7   1  17        9.15     -168.65    112.43 o 
  -5   1  17        0.66      -58.34    122.33 o 
  -3   1  17       78.23      143.72     95.00 o 
 -16   2  17        3.88     -133.56     92.97 o 
 -14   2  17       68.90       32.24     97.15 o 
 -12   2  17      119.09        0.71    126.93 o 
 -10   2  17       85.51      -42.82     82.65 o 
  -8   2  17       61.92      -74.90     83.34 o 
  -6   2  17       43.74      -66.53     85.15 o 
  -4   2  17       61.94      141.61     91.83 o 
  -2   2  17       62.42      169.71    140.37 o 
 -15   3  17       17.43       -2.59    118.44 o 
 -13   3  17        8.44      -69.82    109.96 o 
 -11   3  17      122.24      -82.03    127.64 o 
  -9   3  17        1.02     -110.31    130.11 o 
  -7   3  17        0.10      -10.29    110.84 o 
  -5   3  17       58.99      108.01     92.60 o 
 -10   4  17        1.96      -49.15    146.02 o 
  -8   4  17        0.56     -106.42    137.89 o 
 -14   0  18       23.93       40.66    123.75 o 
  -8   0  18       16.18     -173.60    118.09 o 
 -13   1  18       12.13     -172.54    121.27 o 
 -11   1  18       49.97        7.50     84.93 o 
  -9   1  18       24.81       47.73    124.10 o 
  -7   1  18       20.25      -78.85    126.58 o 
                                                 
